# Supplementary material for: Identification of STAT5B as a biomarker associated with prognosis and immune infiltration in breast cancer
Source: Medicine (Baltimore). 2023 Mar 3;102(9):e32972. doi: 10.1097/MD.0000000000032972 (PMC9981440; doi:10.1097/MD.0000000000032972)
Supplement: Supplementary file 1 [file medi-102-e32972-s001.xls]

## Sheet: lo_result_65533
Supplementary Table 1. Genes for GO and KEGG analysis
Query	Statistic	P-value	FDR (BH)	Event_SD	Event_TD
STAT5B	1	1e-128	1e-124	1093	1093
STAT5A	0.642154	4.21e-128	4.24e-124	1093	1093
EZH1	0.628106	5.26e-121	3.53e-117	1093	1093
KIAA1267	0.541863	2e-84	1.01e-80	1093	1093
GPATCH8	0.496404	4.58e-69	1.85e-65	1093	1093
NBR1	0.480842	2.56e-64	8.6e-61	1093	1093
STAT3	0.475876	7.45e-63	2.14e-59	1093	1093
DHX8	0.464244	1.62e-59	4.07e-56	1093	1093
C5orf53	0.445341	2.31e-54	5.16e-51	1093	1093
CEP68	0.44256	1.24e-53	2.27e-50	1093	1093
GPRASP1	0.439736	6.75e-53	1.05e-49	1093	1093
SYNRG	0.437143	3.16e-52	4.54e-49	1093	1093
BECN1	0.436129	5.74e-52	7.72e-49	1093	1093
PLEKHM1	0.433033	3.53e-51	4.19e-48	1093	1093
CBX7	0.430042	2.01e-50	2.02e-47	1093	1093
CALCOCO1	0.428278	5.55e-50	5.08e-47	1093	1093
ALS2CR8	0.424476	4.86e-49	3.77e-46	1093	1093
KLHDC1	0.424115	5.96e-49	4.45e-46	1093	1093
TTC28	0.423537	8.27e-49	5.96e-46	1093	1093
PIP4K2B	0.422315	1.65e-48	1.11e-45	1093	1093
NMT1	0.418741	1.22e-47	7.44e-45	1093	1093
PPP1R12B	0.415936	5.76e-47	3.32e-44	1093	1093
ANKRD29	0.41074	9.84e-46	5.36e-43	1093	1093
C5orf41	0.40982	1.62e-45	8.37e-43	1093	1093
ZBTB4	0.407828	4.73e-45	2.27e-42	1093	1093
ABCA10	0.402332	8.76e-44	3.68e-41	1093	1083
ABCB1	0.400655	2.11e-43	8.18e-41	1093	1092
RAB5C	0.399335	4.2e-43	1.57e-40	1093	1093
N4BP2L1	0.394496	5.12e-42	1.78e-39	1093	1093
C17orf68	0.394492	5.13e-42	1.78e-39	1093	1093
LOC100190938	0.394107	6.25e-42	2.13e-39	1093	1093
LRCH1	0.393745	7.52e-42	2.52e-39	1093	1093
C17orf57	0.392705	1.28e-41	4.02e-39	1093	1093
NRIP2	0.39037	4.18e-41	1.26e-38	1093	1093
MLLT6	0.390156	4.65e-41	1.34e-38	1093	1093
GALNTL1	0.388463	1.09e-40	3.01e-38	1093	1093
NAGS	0.388109	1.3e-40	3.54e-38	1093	1093
XPC	0.387426	1.83e-40	4.92e-38	1093	1093
ATP6V0A1	0.387108	2.15e-40	5.69e-38	1093	1093
RAB11FIP2	0.386334	3.16e-40	8.06e-38	1093	1093
MAGI1	0.385866	3.99e-40	9.92e-38	1093	1093
SP2	0.385756	4.21e-40	1.04e-37	1093	1093
ATXN7L3	0.385597	4.56e-40	1.11e-37	1093	1093
CLCN6	0.38553	4.71e-40	1.13e-37	1093	1093
C20orf194	0.38539	5.05e-40	1.2e-37	1093	1093
RNF180	0.385286	5.32e-40	1.25e-37	1093	1093
ABCA8	0.385258	5.39e-40	1.25e-37	1093	1068
EDA2R	0.38354	1.26e-39	2.81e-37	1093	1093
ABCG2	0.382719	1.89e-39	4.14e-37	1093	1093
FAM134C	0.381986	2.71e-39	5.75e-37	1093	1093
TMUB2	0.381868	2.87e-39	6.03e-37	1093	1093
DNAJC18	0.381521	3.4e-39	7.07e-37	1093	1093
ABCA9	0.380872	4.67e-39	9.42e-37	1093	1089
CD302	0.380835	4.76e-39	9.5e-37	1093	1093
AASS	0.380177	6.56e-39	1.25e-36	1093	1093
IGF1	0.379904	7.49e-39	1.41e-36	1093	1093
ANK2	0.379649	8.49e-39	1.57e-36	1093	1093
DUSP3	0.379114	1.1e-38	1.98e-36	1093	1093
PCNX	0.379083	1.12e-38	1.99e-36	1093	1093
CHIC1	0.3781	1.8e-38	3.15e-36	1093	1093
SPARCL1	0.37633	4.23e-38	7.1e-36	1093	1093
MYH11	0.375545	6.16e-38	1.01e-35	1093	1093
ZNF483	0.374405	1.06e-37	1.65e-35	1093	1091
PGM5	0.373586	1.57e-37	2.33e-35	1093	1093
C7	0.37256	2.56e-37	3.74e-35	1093	1072
ACBD4	0.371857	3.57e-37	5e-35	1093	1093
SH3D19	0.37103	5.28e-37	7.34e-35	1093	1093
ATP1A2	0.370973	5.43e-37	7.44e-35	1093	1069
NR3C1	0.36979	9.47e-37	1.27e-34	1093	1093
SDPR	0.369568	1.05e-36	1.39e-34	1093	1093
NTRK3	0.36799	2.2e-36	2.88e-34	1093	1082
LAMA2	0.366949	3.58e-36	4.56e-34	1093	1093
ZNF333	0.36603	5.48e-36	6.91e-34	1093	1093
ABCA6	0.365145	8.26e-36	1e-33	1093	1091
SCN7A	0.364981	8.91e-36	1.08e-33	1093	1009
2023-03-08	0.364841	9.5e-36	1.14e-33	1093	1093
SNRK	0.364548	1.09e-35	1.29e-33	1093	1093
SCN4B	0.363072	2.15e-35	2.47e-33	1093	1093
C16orf52	0.363053	2.16e-35	2.48e-33	1093	1093
FREM1	0.362997	2.22e-35	2.53e-33	1093	1081
TUBG2	0.362927	2.29e-35	2.58e-33	1093	1093
CNTNAP1	0.36291	2.31e-35	2.59e-33	1093	1093
TMEM101	0.362111	3.33e-35	3.67e-33	1093	1093
FOXO4	0.359831	9.42e-35	1e-32	1093	1093
VAMP2	0.359717	9.92e-35	1.05e-32	1093	1093
KLHL3	0.359631	1.03e-34	1.09e-32	1093	1093
ITM2A	0.359465	1.11e-34	1.17e-32	1093	1093
TNS1	0.359166	1.27e-34	1.32e-32	1093	1093
ASB16	0.358781	1.51e-34	1.57e-32	1093	1090
ITGA9	0.358653	1.61e-34	1.65e-32	1093	1093
POU6F1	0.358283	1.9e-34	1.94e-32	1093	1093
RORA	0.358136	2.03e-34	2.06e-32	1093	1093
PTPRB	0.35778	2.38e-34	2.41e-32	1093	1093
ZNF830	0.356927	3.49e-34	3.5e-32	1093	1093
GCNT4	0.356667	3.93e-34	3.92e-32	1093	1088
SHE	0.356325	4.58e-34	4.5e-32	1093	1093
PEX12	0.355646	6.2e-34	6.01e-32	1093	1093
LOC100130581	0.355575	6.4e-34	6.17e-32	1093	1093
WDR19	0.355359	7.05e-34	6.73e-32	1093	1093
PREX2	0.355244	7.42e-34	7.05e-32	1093	1078
ZNF366	0.354783	9.11e-34	8.62e-32	1093	1083
KL	0.354296	1.13e-33	1.06e-31	1093	1092
CEP120	0.354121	1.22e-33	1.14e-31	1093	1093
CNOT6L	0.35404	1.27e-33	1.17e-31	1093	1093
SRL	0.354005	1.29e-33	1.19e-31	1093	1089
PHF15	0.35379	1.42e-33	1.29e-31	1093	1093
ZDHHC17	0.353647	1.51e-33	1.37e-31	1093	1093
SELP	0.353466	1.64e-33	1.47e-31	1093	1078
KIAA0664P3	0.35306	1.96e-33	1.75e-31	1093	1091
CLDN11	0.353036	1.98e-33	1.77e-31	1093	1093
MAPKBP1	0.352903	2.1e-33	1.86e-31	1093	1093
HLF	0.352331	2.7e-33	2.35e-31	1093	1093
ADAM33	0.351541	3.83e-33	3.31e-31	1093	1090
SENP7	0.351201	4.45e-33	3.82e-31	1093	1093
MAB21L1	0.350796	5.32e-33	4.48e-31	1093	1084
KIAA0355	0.350682	5.59e-33	4.7e-31	1093	1093
SCN3A	0.350595	5.81e-33	4.86e-31	1093	1067
KIAA1407	0.350526	5.99e-33	4.99e-31	1093	1093
NEK9	0.350467	6.14e-33	5.1e-31	1093	1093
GOSR2	0.350177	6.98e-33	5.76e-31	1093	1093
MESTIT1	0.349487	9.44e-33	7.7e-31	1093	879
CAPN11	0.349427	9.69e-33	7.87e-31	1093	1088
MASP2	0.349208	1.07e-32	8.63e-31	1093	1082
RPGR	0.349133	1.1e-32	8.88e-31	1093	1093
SCN2B	0.348967	1.18e-32	9.47e-31	1093	1037
MMRN1	0.348637	1.37e-32	1.09e-30	1093	1088
ITGA10	0.348351	1.55e-32	1.21e-30	1093	1093
CREBL2	0.348247	1.62e-32	1.26e-30	1093	1093
SYNE1	0.348066	1.75e-32	1.34e-30	1093	1093
CWC25	0.347794	1.97e-32	1.5e-30	1093	1093
ZNF546	0.347409	2.33e-32	1.75e-30	1093	1093
COL14A1	0.347372	2.37e-32	1.77e-30	1093	1093
NPHP3	0.346779	3.07e-32	2.27e-30	1093	1093
TMEM132C	0.345694	4.9e-32	3.55e-30	1093	976
PDGFD	0.34554	5.23e-32	3.75e-30	1093	1093
ZNF423	0.345434	5.48e-32	3.9e-30	1093	1093
TAL1	0.344999	6.61e-32	4.67e-30	1093	1093
C17orf103	0.344882	6.95e-32	4.9e-30	1093	1093
OR2L13	0.344645	7.69e-32	5.38e-30	1093	659
SMG6	0.344235	9.18e-32	6.4e-30	1093	1093
UGCG	0.344191	9.35e-32	6.5e-30	1093	1093
ITIH5	0.344026	1e-31	6.9e-30	1093	1093
ZC3H6	0.343973	1.03e-31	7.04e-30	1093	1093
ATP8B2	0.343843	1.09e-31	7.42e-30	1093	1093
PEAR1	0.34289	1.63e-31	1.1e-29	1093	1093
LEPR	0.342658	1.8e-31	1.21e-29	1093	1093
IL33	0.342181	2.21e-31	1.46e-29	1093	1092
ZNF25	0.342039	2.34e-31	1.54e-29	1093	1093
AKAP12	0.341787	2.61e-31	1.7e-29	1093	1093
C7orf58	0.34166	2.75e-31	1.79e-29	1093	1093
RUNDC1	0.341648	2.77e-31	1.79e-29	1093	1093
PLP1	0.341572	2.86e-31	1.85e-29	1093	1064
GAS7	0.341488	2.96e-31	1.91e-29	1093	1093
IKZF4	0.340887	3.82e-31	2.45e-29	1093	1093
RFFL	0.340746	4.06e-31	2.58e-29	1093	1093
SNX29	0.340279	4.95e-31	3.11e-29	1093	1093
GGNBP2	0.340192	5.13e-31	3.21e-29	1093	1093
MBLAC2	0.340176	5.16e-31	3.22e-29	1093	1093
MFAP4	0.339733	6.23e-31	3.86e-29	1093	1093
NGFR	0.339474	6.95e-31	4.27e-29	1093	1093
MGC57346	0.339361	7.28e-31	4.45e-29	1093	1093
NF1	0.339154	7.95e-31	4.82e-29	1093	1093
TMEM232	0.338939	8.7e-31	5.27e-29	1093	1067
TEK	0.338159	1.21e-30	7.26e-29	1093	1093
PKD2	0.338138	1.22e-30	7.31e-29	1093	1093
PTCH2	0.337996	1.29e-30	7.71e-29	1093	1092
RHOJ	0.337877	1.36e-30	8.08e-29	1093	1093
DCAKD	0.337819	1.39e-30	8.25e-29	1093	1093
TNRC6C	0.337726	1.45e-30	8.56e-29	1093	1093
SYNPO2	0.337507	1.59e-30	9.35e-29	1093	1093
ARHGEF6	0.337343	1.7e-30	9.96e-29	1093	1093
CRLF3	0.337287	1.74e-30	1.02e-28	1093	1093
POLK	0.337107	1.88e-30	1.09e-28	1093	1093
C7orf63	0.336869	2.07e-30	1.19e-28	1093	1093
MAPT	0.336821	2.11e-30	1.21e-28	1093	1093
GDF10	0.336615	2.3e-30	1.32e-28	1093	1049
MPHOSPH8	0.336499	2.42e-30	1.38e-28	1093	1093
PARK2	0.336483	2.43e-30	1.38e-28	1093	1093
TXNIP	0.336364	2.56e-30	1.45e-28	1093	1093
KRT222	0.336284	2.64e-30	1.49e-28	1093	1093
SVEP1	0.336118	2.83e-30	1.6e-28	1093	1092
ZBTB16	0.335835	3.19e-30	1.78e-28	1093	1046
EMCN	0.335402	3.82e-30	2.11e-28	1093	1093
LOC100129550	0.335302	3.98e-30	2.19e-28	1093	1093
BMX	0.335282	4.01e-30	2.2e-28	1093	1069
MYOZ3	0.334421	5.73e-30	3.07e-28	1093	1091
ADCY4	0.334303	6.02e-30	3.22e-28	1093	1093
IGDCC4	0.334267	6.11e-30	3.26e-28	1093	1093
TRIM66	0.33401	6.79e-30	3.6e-28	1093	1093
KCNS2	0.333942	6.99e-30	3.7e-28	1093	954
CARD8	0.333686	7.76e-30	4.1e-28	1093	1093
LCA5	0.333575	8.13e-30	4.27e-28	1093	1093
ABI3BP	0.333371	8.84e-30	4.62e-28	1093	1093
PDE2A	0.33313	9.76e-30	5.06e-28	1093	1093
ZNF287	0.333101	9.88e-30	5.11e-28	1093	1093
SSTR1	0.332964	1.05e-29	5.37e-28	1093	1039
GFAP	0.332837	1.1e-29	5.63e-28	1093	1023
NR5A2	0.332828	1.11e-29	5.64e-28	1093	1093
IRS1	0.332718	1.16e-29	5.89e-28	1093	1093
TRPC1	0.332373	1.33e-29	6.75e-28	1093	1093
SLC38A11	0.332279	1.39e-29	7e-28	1093	991
LRRC37A	0.332143	1.46e-29	7.36e-28	1093	1093
FCER1A	0.332102	1.49e-29	7.47e-28	1093	1081
RNF125	0.331238	2.12e-29	1.05e-27	1093	1093
CD300LG	0.331231	2.13e-29	1.05e-27	1093	1031
SMYD4	0.331128	2.22e-29	1.09e-27	1093	1093
AXIN2	0.330927	2.41e-29	1.17e-27	1093	1093
ACACB	0.330772	2.57e-29	1.24e-27	1093	1093
MOCS1	0.330332	3.07e-29	1.48e-27	1093	1093
FAM13B	0.329632	4.08e-29	1.95e-27	1093	1093
ARHGAP19	0.329503	4.3e-29	2.05e-27	1093	1093
GPR133	0.329447	4.4e-29	2.09e-27	1093	1091
KIAA1109	0.32943	4.43e-29	2.09e-27	1093	1093
HDAC5	0.329124	5.02e-29	2.35e-27	1093	1093
S1PR1	0.329078	5.12e-29	2.39e-27	1093	1093
PLCXD3	0.329061	5.15e-29	2.4e-27	1093	1024
FBLN7	0.328745	5.85e-29	2.71e-27	1093	1093
LRP2	0.328582	6.25e-29	2.89e-27	1093	1087
AKAP11	0.328539	6.36e-29	2.93e-27	1093	1093
CRY2	0.328442	6.62e-29	3.05e-27	1093	1093
MAP3K12	0.328402	6.72e-29	3.09e-27	1093	1093
WNK4	0.328373	6.8e-29	3.12e-27	1093	1090
FGF10	0.328298	7.01e-29	3.21e-27	1093	950
P2RY12	0.328283	7.06e-29	3.22e-27	1093	1075
MAP1LC3C	0.328193	7.32e-29	3.32e-27	1093	1014
ASTN1	0.328008	7.89e-29	3.56e-27	1093	1030
CCL14	0.327956	8.05e-29	3.62e-27	1093	1090
C14orf49	0.327873	8.33e-29	3.74e-27	1093	1092
ALKBH8	0.32783	8.48e-29	3.8e-27	1093	1093
EFHA2	0.327733	8.81e-29	3.94e-27	1093	1092
USP44	0.327557	9.46e-29	4.22e-27	1093	1025
DIXDC1	0.327405	1.01e-28	4.47e-27	1093	1093
ARHGAP20	0.327382	1.02e-28	4.5e-27	1093	1093
DOCK1	0.327227	1.08e-28	4.77e-27	1093	1093
SEMA3G	0.327222	1.08e-28	4.77e-27	1093	1093
MPDZ	0.327157	1.11e-28	4.87e-27	1093	1093
SLC16A12	0.326987	1.19e-28	5.2e-27	1093	1042
TSHZ2	0.326975	1.2e-28	5.22e-27	1093	1091
DARC	0.326877	1.24e-28	5.42e-27	1093	1074
INMT	0.326759	1.3e-28	5.67e-27	1093	1091
EPAS1	0.326743	1.31e-28	5.69e-27	1093	1093
CLK4	0.326502	1.45e-28	6.24e-27	1093	1093
ELK3	0.326416	1.5e-28	6.45e-27	1093	1093
KIAA0430	0.326372	1.52e-28	6.55e-27	1093	1093
TNXB	0.326141	1.67e-28	7.14e-27	1093	1093
SEMA5A	0.325992	1.78e-28	7.56e-27	1093	1093
ITPR1	0.325888	1.85e-28	7.87e-27	1093	1093
MYH10	0.325878	1.86e-28	7.88e-27	1093	1093
PLSCR4	0.325876	1.86e-28	7.88e-27	1093	1093
C15orf51	0.32573	1.97e-28	8.33e-27	1093	1010
DNAH1	0.32572	1.98e-28	8.35e-27	1093	1093
C17orf108	0.325206	2.43e-28	1.02e-26	1093	1093
NDST2	0.325117	2.52e-28	1.05e-26	1093	1093
SULT1C4	0.324974	2.67e-28	1.11e-26	1093	1084
TGFBR2	0.324889	2.76e-28	1.14e-26	1093	1093
GPIHBP1	0.324773	2.89e-28	1.19e-26	1093	1092
ZZEF1	0.324689	2.99e-28	1.23e-26	1093	1093
FOXO1	0.324554	3.15e-28	1.29e-26	1093	1093
MAT2B	0.324468	3.27e-28	1.33e-26	1093	1093
MTX3	0.324293	3.5e-28	1.42e-26	1093	1093
LRRTM2	0.324213	3.61e-28	1.46e-26	1093	1078
AQP1	0.324089	3.8e-28	1.53e-26	1093	1093
LIFR	0.323857	4.16e-28	1.67e-26	1093	1093
GPR17	0.32348	4.84e-28	1.94e-26	1093	1019
ZNF862	0.323451	4.89e-28	1.96e-26	1093	1093
ASB14	0.323282	5.23e-28	2.08e-26	1093	1092
JAM2	0.323239	5.32e-28	2.12e-26	1093	1093
MECP2	0.323074	5.68e-28	2.26e-26	1093	1093
CG030	0.323032	5.78e-28	2.29e-26	1093	1093
LOC100132707	0.322909	6.07e-28	2.4e-26	1093	1093
KIAA0831	0.322696	6.6e-28	2.6e-26	1093	1093
MMRN2	0.322622	6.8e-28	2.67e-26	1093	1093
KLHL11	0.322492	7.16e-28	2.8e-26	1093	1091
HERC1	0.322481	7.19e-28	2.81e-26	1093	1093
GIT2	0.322369	7.52e-28	2.93e-26	1093	1093
PTPRE	0.322351	7.57e-28	2.94e-26	1093	1093
ZNF655	0.322299	7.72e-28	3e-26	1093	1093
AKAP13	0.322225	7.95e-28	3.08e-26	1093	1093
TTBK2	0.322101	8.36e-28	3.23e-26	1093	1093
FLRT2	0.322052	8.52e-28	3.28e-26	1093	1092
C14orf139	0.321983	8.75e-28	3.37e-26	1093	1093
GIPC2	0.321965	8.82e-28	3.38e-26	1093	1092
F8	0.321684	9.85e-28	3.77e-26	1093	1093
TENC1	0.32159	1.02e-27	3.9e-26	1093	1093
FAM175A	0.321512	1.05e-27	4.01e-26	1093	1093
PTGER3	0.321055	1.26e-27	4.77e-26	1093	1093
SLC14A1	0.320948	1.32e-27	4.97e-26	1093	1092
IL6ST	0.320523	1.56e-27	5.84e-26	1093	1092
GLI1	0.319972	1.93e-27	7.22e-26	1093	1090
MTMR10	0.319628	2.21e-27	8.22e-26	1093	1093
NAV3	0.319398	2.42e-27	8.92e-26	1093	1093
PDK4	0.319344	2.47e-27	9.1e-26	1093	1093
CX3CR1	0.319308	2.5e-27	9.21e-26	1093	1092
FAT4	0.319062	2.76e-27	1.01e-25	1093	1093
SYT15	0.318988	2.84e-27	1.04e-25	1093	1093
IQSEC1	0.318886	2.95e-27	1.08e-25	1093	1093
CCDC50	0.318726	3.14e-27	1.14e-25	1093	1093
C6orf155	0.318716	3.16e-27	1.15e-25	1093	1084
WDR35	0.318549	3.37e-27	1.22e-25	1093	1093
DMXL1	0.318464	3.48e-27	1.26e-25	1093	1093
CCDC39	0.31834	3.65e-27	1.32e-25	1093	1090
C17orf69	0.318267	3.76e-27	1.36e-25	1093	1093
CAMTA2	0.318132	3.96e-27	1.42e-25	1093	1093
ABCA5	0.318102	4.01e-27	1.43e-25	1093	1093
ERG	0.317899	4.34e-27	1.54e-25	1093	1093
C17orf48	0.317899	4.34e-27	1.54e-25	1093	1093
MKL2	0.317627	4.82e-27	1.71e-25	1093	1093
LHFP	0.317598	4.88e-27	1.72e-25	1093	1093
BTG2	0.317579	4.91e-27	1.73e-25	1093	1093
NFATC2	0.317351	5.37e-27	1.88e-25	1093	1085
SEMA6D	0.317247	5.59e-27	1.96e-25	1093	1093
ZC3H12B	0.31716	5.78e-27	2.02e-25	1093	1093
ADCY5	0.317021	6.1e-27	2.13e-25	1093	1085
CORO2B	0.317008	6.13e-27	2.14e-25	1093	1092
TSHZ1	0.316854	6.51e-27	2.27e-25	1093	1093
TRIM23	0.316835	6.56e-27	2.28e-25	1093	1093
THSD7B	0.316722	6.85e-27	2.37e-25	1093	1061
BTNL9	0.316651	7.04e-27	2.43e-25	1093	1093
LOC349196	0.316595	7.2e-27	2.47e-25	1093	1045
STEAP2	0.316373	7.84e-27	2.68e-25	1093	1093
CNTD1	0.316291	8.09e-27	2.76e-25	1093	1093
MEOX1	0.315859	9.56e-27	3.25e-25	1093	1090
SAP30L	0.315722	1.01e-26	3.42e-25	1093	1093
SPEF2	0.315625	1.05e-26	3.52e-25	1093	1093
TTC23L	0.315623	1.05e-26	3.52e-25	1093	1083
ADH1B	0.315128	1.27e-26	4.24e-25	1093	1029
C8orf79	0.314868	1.4e-26	4.67e-25	1093	1091
CASC3	0.314745	1.47e-26	4.89e-25	1093	1093
GHDC	0.314722	1.48e-26	4.93e-25	1093	1093
AKAP10	0.314679	1.51e-26	5e-25	1093	1093
FRMPD2	0.314482	1.62e-26	5.38e-25	1093	868
RBMS3	0.31443	1.66e-26	5.49e-25	1093	1092
FAM82A1	0.314153	1.84e-26	6.09e-25	1093	1093
HRNR	0.314143	1.85e-26	6.1e-25	1093	1038
APBB1	0.314095	1.88e-26	6.21e-25	1093	1093
SLIT2	0.314082	1.89e-26	6.23e-25	1093	1088
FLJ10357	0.313853	2.07e-26	6.77e-25	1093	1093
ANGPT4	0.313759	2.14e-26	7e-25	1093	839
GNAL	0.313578	2.3e-26	7.49e-25	1093	1093
CPEB4	0.313475	2.39e-26	7.77e-25	1093	1093
FHL5	0.313434	2.43e-26	7.88e-25	1093	1090
MEIS3P1	0.313382	2.48e-26	8.02e-25	1093	1093
NTRK2	0.313379	2.48e-26	8.02e-25	1093	1093
EBF3	0.313292	2.56e-26	8.28e-25	1093	1093
CLIC6	0.313284	2.57e-26	8.29e-25	1093	1093
DPY19L2	0.313243	2.61e-26	8.39e-25	1093	1093
ZNF345	0.313201	2.65e-26	8.5e-25	1093	1093
CNR1	0.313182	2.67e-26	8.55e-25	1093	1072
ATM	0.31313	2.73e-26	8.71e-25	1093	1093
C17orf39	0.312983	2.88e-26	9.17e-25	1093	1093
CMA1	0.312929	2.94e-26	9.34e-25	1093	856
SLC24A1	0.312766	3.13e-26	9.91e-25	1093	1093
CCDC103	0.312632	3.3e-26	1.04e-24	1093	1093
C17orf44	0.312487	3.48e-26	1.1e-24	1093	1093
PAPD4	0.312484	3.49e-26	1.1e-24	1093	1093
PDE7B	0.312472	3.5e-26	1.1e-24	1093	1093
TNN	0.312353	3.67e-26	1.15e-24	1093	1091
EDNRB	0.312269	3.79e-26	1.18e-24	1093	1093
CADM3	0.312032	4.14e-26	1.29e-24	1093	1071
DOC2B	0.311989	4.21e-26	1.31e-24	1093	1051
CCDC158	0.311924	4.32e-26	1.34e-24	1093	1044
PRCD	0.311834	4.47e-26	1.39e-24	1093	1083
CASQ2	0.311675	4.74e-26	1.47e-24	1093	1072
RGS22	0.311636	4.82e-26	1.49e-24	1093	1061
AHNAK	0.31162	4.84e-26	1.5e-24	1093	1093
TCEAL7	0.311613	4.86e-26	1.5e-24	1093	1093
SUGT1L1	0.31146	5.15e-26	1.58e-24	1093	1093
C2orf40	0.311309	5.45e-26	1.67e-24	1093	1049
ANKRD12	0.311303	5.46e-26	1.68e-24	1093	1093
MEOX2	0.311273	5.53e-26	1.69e-24	1093	1091
FGF2	0.311014	6.1e-26	1.86e-24	1093	1093
PHC1	0.310749	6.74e-26	2.05e-24	1093	1093
LTBP2	0.310538	7.3e-26	2.21e-24	1093	1093
KIAA0141	0.310517	7.36e-26	2.22e-24	1093	1093
TSPAN7	0.310453	7.54e-26	2.27e-24	1093	1093
NLGN3	0.310265	8.09e-26	2.43e-24	1093	1093
ADH1A	0.310077	8.69e-26	2.61e-24	1093	784
RAMP2	0.309791	9.68e-26	2.89e-24	1093	1093
CLDN19	0.30973	9.9e-26	2.95e-24	1093	874
CHRDL1	0.309713	9.97e-26	2.97e-24	1093	1084
PDE1A	0.309678	1.01e-25	3e-24	1093	1093
ZNF441	0.309587	1.05e-25	3.1e-24	1093	1093
HGF	0.309488	1.08e-25	3.21e-24	1093	1091
SLC7A3	0.309449	1.1e-25	3.25e-24	1093	818
CDC27	0.309086	1.26e-25	3.71e-24	1093	1093
FAM125B	0.309079	1.27e-25	3.71e-24	1093	1093
LYST	0.308964	1.32e-25	3.87e-24	1093	1093
ASPA	0.308868	1.37e-25	4.01e-24	1093	1057
RAB3C	0.308774	1.42e-25	4.15e-24	1093	889
FLCN	0.308396	1.64e-25	4.76e-24	1093	1093
ANGPTL1	0.308295	1.7e-25	4.93e-24	1093	1090
APH1B	0.308251	1.73e-25	4.99e-24	1093	1093
MCTP1	0.308175	1.78e-25	5.11e-24	1093	1093
LAMA3	0.308145	1.8e-25	5.17e-24	1093	1093
DNAJC27	0.308094	1.83e-25	5.26e-24	1093	1093
RIC3	0.307762	2.07e-25	5.93e-24	1093	1076
TRIM52	0.30772	2.11e-25	6.01e-24	1093	1093
PURA	0.307531	2.26e-25	6.44e-24	1093	1093
LRRC70	0.30739	2.38e-25	6.76e-24	1093	1092
HEPN1	0.307319	2.45e-25	6.94e-24	1093	786
PAMR1	0.307255	2.51e-25	7.09e-24	1093	1093
LRRN4CL	0.307143	2.61e-25	7.38e-24	1093	1089
ZMAT1	0.307068	2.69e-25	7.57e-24	1093	1093
SEZ6L	0.307063	2.69e-25	7.57e-24	1093	1000
AFAP1L2	0.307059	2.7e-25	7.57e-24	1093	1093
JAM3	0.306967	2.79e-25	7.81e-24	1093	1093
ZNF224	0.306848	2.92e-25	8.16e-24	1093	1093
RHOT1	0.306739	3.04e-25	8.48e-24	1093	1093
FAM47E	0.30664	3.15e-25	8.79e-24	1093	1093
TAC1	0.306503	3.32e-25	9.24e-24	1093	799
CXCL12	0.30649	3.33e-25	9.27e-24	1093	1093
RBM5	0.306438	3.4e-25	9.43e-24	1093	1093
ZNF792	0.306424	3.42e-25	9.47e-24	1093	1093
NR3C2	0.306378	3.48e-25	9.62e-24	1093	1092
EHD3	0.306242	3.66e-25	1.01e-23	1093	1093
TRAK1	0.306004	3.99e-25	1.1e-23	1093	1093
SMCR8	0.306	4e-25	1.1e-23	1093	1093
MYOM1	0.306	4e-25	1.1e-23	1093	1093
KRBA2	0.305995	4.01e-25	1.1e-23	1093	1093
ARL10	0.305932	4.1e-25	1.12e-23	1093	1091
VAMP4	0.305881	4.18e-25	1.14e-23	1093	1093
ARNT	0.305657	4.54e-25	1.24e-23	1093	1093
RUNX1T1	0.305471	4.87e-25	1.33e-23	1093	1086
SGK269	0.305448	4.91e-25	1.34e-23	1093	1093
PAPLN	0.305205	5.37e-25	1.46e-23	1093	1093
FAM117A	0.305175	5.43e-25	1.48e-23	1093	1093
DCP1A	0.305049	5.69e-25	1.54e-23	1093	1093
SCARA5	0.304924	5.96e-25	1.61e-23	1093	1029
TMEM170B	0.304882	6.05e-25	1.63e-23	1093	1093
PXK	0.304751	6.35e-25	1.71e-23	1093	1093
PELI2	0.304696	6.48e-25	1.74e-23	1093	1093
MMP27	0.30461	6.69e-25	1.79e-23	1093	780
CDO1	0.304487	7e-25	1.87e-23	1093	1091
CASP12	0.304477	7.03e-25	1.87e-23	1093	870
ITIH3	0.304387	7.27e-25	1.94e-23	1093	1069
EIF4E3	0.30438	7.29e-25	1.94e-23	1093	1093
ZCCHC24	0.304325	7.44e-25	1.97e-23	1093	1093
HSPB6	0.304243	7.67e-25	2.03e-23	1093	1092
MPP2	0.304237	7.68e-25	2.04e-23	1093	1093
ZFP14	0.304222	7.73e-25	2.04e-23	1093	1093
TBC1D5	0.303995	8.4e-25	2.22e-23	1093	1093
SALL2	0.30391	8.67e-25	2.29e-23	1093	1093
ARHGEF15	0.303907	8.68e-25	2.29e-23	1093	1093
FBXO3	0.303814	8.98e-25	2.36e-23	1093	1093
IKZF5	0.303728	9.27e-25	2.43e-23	1093	1093
PIK3IP1	0.303667	9.48e-25	2.48e-23	1093	1093
PFAS	0.303502	1.01e-24	2.63e-23	1093	1093
CTSG	0.303319	1.08e-24	2.81e-23	1093	1039
ANKFY1	0.303164	1.14e-24	2.97e-23	1093	1093
HELQ	0.303149	1.15e-24	2.98e-23	1093	1093
FAM66A	0.30298	1.22e-24	3.16e-23	1093	870
CCR6	0.302872	1.27e-24	3.29e-23	1093	1093
STARD13	0.302632	1.39e-24	3.57e-23	1093	1093
JPH4	0.302542	1.43e-24	3.68e-23	1093	1093
ZNF169	0.302532	1.44e-24	3.69e-23	1093	1093
STARD8	0.302428	1.49e-24	3.82e-23	1093	1093
CYP2U1	0.302178	1.64e-24	4.17e-23	1093	1093
DLC1	0.302173	1.64e-24	4.17e-23	1093	1093
H6PD	0.302157	1.65e-24	4.19e-23	1093	1093
MAN1A1	0.301942	1.79e-24	4.52e-23	1093	1093
SHROOM4	0.301764	1.91e-24	4.82e-23	1093	1093
SNX1	0.301379	2.19e-24	5.52e-23	1093	1093
MAMDC2	0.301233	2.31e-24	5.82e-23	1093	1088
SIK3	0.301124	2.41e-24	6.05e-23	1093	1093
KSR1	0.300901	2.61e-24	6.54e-23	1093	1093
WDR11	0.300818	2.69e-24	6.74e-23	1093	1093
NCRNA00182	0.300705	2.8e-24	7e-23	1093	1093
FRMD6	0.300663	2.85e-24	7.1e-23	1093	1093
KERA	0.300539	2.98e-24	7.41e-23	1093	1047
GLIPR1L2	0.300446	3.08e-24	7.66e-23	1093	1089
KIAA0495	0.300174	3.4e-24	8.42e-23	1093	1093
SIGLECP3	0.300049	3.56e-24	8.79e-23	1093	1072
ALDH1A2	0.300032	3.58e-24	8.83e-23	1093	1086
FRZB	0.299997	3.63e-24	8.94e-23	1093	1093
BAI3	0.299979	3.65e-24	8.98e-23	1093	985
FAM172A	0.299897	3.76e-24	9.24e-23	1093	1093
ZNF624	0.299742	3.98e-24	9.75e-23	1093	1093
NNAT	0.299712	4.02e-24	9.85e-23	1093	1088
KIAA1328	0.299533	4.29e-24	1.05e-22	1093	1093
C17orf65	0.299354	4.58e-24	1.12e-22	1093	1093
DNASE1L3	0.299094	5.03e-24	1.22e-22	1093	1044
TTC25	0.29895	5.3e-24	1.28e-22	1093	1092
SYNGAP1	0.298505	6.22e-24	1.5e-22	1093	1093
THSD7A	0.298487	6.26e-24	1.51e-22	1093	1092
BSN	0.298438	6.37e-24	1.53e-22	1093	1091
ZNF154	0.298201	6.94e-24	1.67e-22	1093	1093
SCN3B	0.297961	7.57e-24	1.82e-22	1093	1077
ZEB1	0.297811	7.99e-24	1.91e-22	1093	1093
CD22	0.29781	7.99e-24	1.91e-22	1093	1093
ENPP2	0.297751	8.16e-24	1.95e-22	1093	1093
OTUD7A	0.297686	8.36e-24	1.99e-22	1093	1084
IDS	0.297635	8.51e-24	2.03e-22	1093	1093
AOC3	0.297628	8.53e-24	2.03e-22	1093	1093
INTU	0.297622	8.55e-24	2.03e-22	1093	1093
HCFC2	0.297571	8.71e-24	2.07e-22	1093	1093
DYNC2H1	0.297509	8.91e-24	2.11e-22	1093	1093
PRTG	0.297247	9.78e-24	2.31e-22	1093	1092
BBS1	0.297246	9.79e-24	2.31e-22	1093	1093
MYOCD	0.297118	1.02e-23	2.41e-22	1093	1041
IGFBP4	0.297108	1.03e-23	2.42e-22	1093	1093
PGAP1	0.297091	1.03e-23	2.43e-22	1093	1093
SMARCE1	0.297047	1.05e-23	2.46e-22	1093	1093
TADA2A	0.297018	1.06e-23	2.49e-22	1093	1093
DCAF16	0.296973	1.08e-23	2.52e-22	1093	1093
IL28RA	0.296972	1.08e-23	2.52e-22	1093	1093
DBX2	0.29693	1.1e-23	2.55e-22	1093	929
LDB3	0.296758	1.17e-23	2.71e-22	1093	1092
MED13L	0.296571	1.25e-23	2.9e-22	1093	1093
ATP1B2	0.296409	1.32e-23	3.06e-22	1093	1092
BOD1L	0.296342	1.35e-23	3.13e-22	1093	1093
FAM161B	0.296282	1.38e-23	3.19e-22	1093	1093
PGM5P2	0.296109	1.47e-23	3.39e-22	1093	988
CCDC69	0.296011	1.52e-23	3.51e-22	1093	1093
CROCCL2	0.295993	1.53e-23	3.52e-22	1093	1093
FLJ45340	0.295935	1.57e-23	3.59e-22	1093	1093
NBEA	0.295908	1.58e-23	3.62e-22	1093	1092
ULK2	0.29587	1.6e-23	3.66e-22	1093	1093
LDB2	0.295796	1.64e-23	3.75e-22	1093	1093
HEPACAM	0.295703	1.7e-23	3.88e-22	1093	757
ACSM5	0.295646	1.74e-23	3.95e-22	1093	1086
CLEC9A	0.29558	1.78e-23	4.03e-22	1093	989
ZFYVE28	0.295563	1.79e-23	4.05e-22	1093	1093
GPR124	0.295457	1.86e-23	4.2e-22	1093	1093
SCN4A	0.295248	2e-23	4.52e-22	1093	1091
CTTNBP2	0.295181	2.05e-23	4.62e-22	1093	1091
PAN3	0.294935	2.24e-23	5.03e-22	1093	1093
VPS13C	0.294887	2.27e-23	5.11e-22	1093	1093
NAP1L3	0.294775	2.37e-23	5.31e-22	1093	1093
RPL23AP64	0.294633	2.49e-23	5.58e-22	1093	1044
PCMTD2	0.294516	2.59e-23	5.8e-22	1093	1093
LOC100133991	0.294213	2.89e-23	6.45e-22	1093	1091
LPHN3	0.294184	2.92e-23	6.51e-22	1093	1084
ZNF853	0.294131	2.97e-23	6.62e-22	1093	1093
LOC728264	0.293918	3.21e-23	7.13e-22	1093	1093
LRRC37B	0.293817	3.32e-23	7.38e-22	1093	1093
WDR81	0.293781	3.37e-23	7.46e-22	1093	1093
ZFP2	0.293711	3.45e-23	7.64e-22	1093	1093
LRRC37B2	0.293554	3.65e-23	8.05e-22	1093	1093
LMOD1	0.293431	3.81e-23	8.4e-22	1093	1093
ZNF182	0.293238	4.08e-23	8.97e-22	1093	1093
KCTD18	0.293211	4.12e-23	9.03e-22	1093	1093
NDP	0.293149	4.21e-23	9.23e-22	1093	1068
GNG7	0.293002	4.44e-23	9.71e-22	1093	1093
ZNF37B	0.292973	4.48e-23	9.79e-22	1093	1093
VWF	0.292887	4.62e-23	1.01e-21	1093	1093
HTR7P1	0.292773	4.81e-23	1.05e-21	1093	1093
THSD1	0.292603	5.1e-23	1.11e-21	1093	1093
PGR	0.292581	5.14e-23	1.12e-21	1093	1092
ZNF132	0.292564	5.18e-23	1.12e-21	1093	1093
SPATA13	0.29255	5.2e-23	1.13e-21	1093	1093
KCTD7	0.292306	5.67e-23	1.23e-21	1093	1093
ZHX3	0.292235	5.81e-23	1.25e-21	1093	1093
C18orf34	0.292232	5.82e-23	1.25e-21	1093	1040
ANGPTL7	0.292092	6.11e-23	1.31e-21	1093	777
NIPSNAP3B	0.292001	6.31e-23	1.35e-21	1093	1092
GLI3	0.291931	6.47e-23	1.38e-21	1093	1093
KIF3A	0.291533	7.44e-23	1.58e-21	1093	1093
NICN1	0.291379	7.85e-23	1.67e-21	1093	1093
C4orf12	0.290982	9.02e-23	1.91e-21	1093	1087
BBS12	0.290888	9.32e-23	1.97e-21	1093	1093
TSSK4	0.290834	9.5e-23	2.01e-21	1093	1088
TPO	0.290777	9.69e-23	2.05e-21	1093	1033
RBM43	0.29066	1.01e-22	2.13e-21	1093	1093
GRPR	0.290634	1.02e-22	2.14e-21	1093	1080
SLC23A2	0.290535	1.06e-22	2.22e-21	1093	1093
RAPGEF3	0.290511	1.06e-22	2.23e-21	1093	1093
ZNF660	0.290473	1.08e-22	2.26e-21	1093	1080
KATNAL1	0.290387	1.11e-22	2.33e-21	1093	1093
GYPE	0.290381	1.11e-22	2.33e-21	1093	1067
CCDC55	0.29018	1.19e-22	2.48e-21	1093	1093
CNTN4	0.290146	1.21e-22	2.51e-21	1093	1091
FNDC8	0.290036	1.26e-22	2.6e-21	1093	1088
MTR	0.28993	1.3e-22	2.7e-21	1093	1093
CSRNP1	0.289677	1.42e-22	2.94e-21	1093	1093
PAPPA2	0.289663	1.43e-22	2.95e-21	1093	913
PDE5A	0.289637	1.44e-22	2.97e-21	1093	1093
EBF2	0.289559	1.48e-22	3.05e-21	1093	1071
CXorf36	0.289542	1.49e-22	3.07e-21	1093	1093
FAM13C	0.289532	1.5e-22	3.07e-21	1093	1089
AVPR2	0.289448	1.54e-22	3.16e-21	1093	1082
PROL1	0.289432	1.55e-22	3.17e-21	1093	615
PION	0.289393	1.57e-22	3.21e-21	1093	1093
GOSR1	0.289357	1.59e-22	3.25e-21	1093	1093
FAM102B	0.289307	1.62e-22	3.3e-21	1093	1093
WIPF2	0.289261	1.65e-22	3.35e-21	1093	1093
THBD	0.28922	1.67e-22	3.39e-21	1093	1093
KLHL14	0.28916	1.7e-22	3.46e-21	1093	1063
F2RL2	0.289093	1.74e-22	3.54e-21	1093	1092
CTDSP2	0.289079	1.75e-22	3.55e-21	1093	1093
VPS39	0.288995	1.8e-22	3.65e-21	1093	1093
ARL17A	0.288892	1.87e-22	3.78e-21	1093	1093
ZNF397OS	0.288869	1.89e-22	3.8e-21	1093	1093
GPHN	0.288792	1.94e-22	3.9e-21	1093	1093
C6	0.288757	1.96e-22	3.95e-21	1093	955
ADD1	0.288747	1.97e-22	3.96e-21	1093	1093
BBS5	0.288713	1.99e-22	4e-21	1093	1093
GPR135	0.288693	2e-22	4.02e-21	1093	1087
ZBTB47	0.288692	2e-22	4.02e-21	1093	1093
PCDHGB7	0.288341	2.26e-22	4.53e-21	1093	1091
LOC648740	0.288333	2.27e-22	4.54e-21	1093	1065
SETDB2	0.2882	2.38e-22	4.74e-21	1093	1093
PRICKLE4	0.288182	2.39e-22	4.76e-21	1093	1093
SPRY1	0.288115	2.45e-22	4.87e-21	1093	1093
FAM189A2	0.288115	2.45e-22	4.87e-21	1093	1092
CAPS2	0.288005	2.54e-22	5.04e-21	1093	1092
PSME3	0.287978	2.57e-22	5.08e-21	1093	1093
C1orf190	0.28797	2.57e-22	5.09e-21	1093	1093
PLK1S1	0.287922	2.62e-22	5.17e-21	1093	1093
TCP11L2	0.287875	2.66e-22	5.25e-21	1093	1093
RFPL4B	0.287868	2.67e-22	5.26e-21	1093	758
DLG4	0.287663	2.86e-22	5.63e-21	1093	1093
ZNF445	0.287488	3.04e-22	5.97e-21	1093	1093
MAGEE1	0.28742	3.11e-22	6.11e-21	1093	1093
NBR2	0.287408	3.13e-22	6.13e-21	1093	1093
IL17RD	0.287386	3.15e-22	6.17e-21	1093	1093
PYY	0.287364	3.17e-22	6.21e-21	1093	792
OVCH2	0.287321	3.22e-22	6.3e-21	1093	537
DNAH9	0.287313	3.23e-22	6.31e-21	1093	1031
PGPEP1	0.287249	3.3e-22	6.44e-21	1093	1093
PRDM5	0.287238	3.32e-22	6.46e-21	1093	1091
LRRC37A2	0.287229	3.33e-22	6.48e-21	1093	1093
GEM	0.287072	3.51e-22	6.82e-21	1093	1093
CALN1	0.286962	3.65e-22	7.07e-21	1093	931
KIAA0240	0.286878	3.75e-22	7.27e-21	1093	1093
KIRREL	0.28682	3.83e-22	7.4e-21	1093	1093
LOC401463	0.286807	3.85e-22	7.43e-21	1093	984
MAOB	0.286776	3.89e-22	7.5e-21	1093	1093
OGN	0.286727	3.95e-22	7.62e-21	1093	1090
DIP2C	0.286459	4.34e-22	8.33e-21	1093	1093
AP2B1	0.286312	4.56e-22	8.75e-21	1093	1093
C3orf15	0.286122	4.87e-22	9.33e-21	1093	1090
LOC284100	0.286091	4.92e-22	9.42e-21	1093	737
LRRC48	0.286067	4.96e-22	9.49e-21	1093	1093
LOC284023	0.286052	4.99e-22	9.53e-21	1093	1093
SUSD3	0.286027	5.03e-22	9.59e-21	1093	1093
NAIP	0.28596	5.15e-22	9.79e-21	1093	1092
ZC3H13	0.285891	5.27e-22	1e-20	1093	1093
RAB8B	0.285751	5.53e-22	1.05e-20	1093	1093
DMRTC1B	0.285557	5.91e-22	1.12e-20	1093	1005
SOCS2	0.285498	6.03e-22	1.14e-20	1093	1093
ZNF589	0.285449	6.13e-22	1.16e-20	1093	1093
MATN3	0.285417	6.2e-22	1.17e-20	1093	1093
MYCT1	0.285387	6.26e-22	1.18e-20	1093	1093
NME5	0.28538	6.28e-22	1.18e-20	1093	1080
LOC145820	0.285289	6.48e-22	1.22e-20	1093	1055
ZFP161	0.285125	6.85e-22	1.29e-20	1093	1093
CHL1	0.285011	7.12e-22	1.33e-20	1093	1088
TLL1	0.284964	7.24e-22	1.35e-20	1093	1091
ZNF396	0.284956	7.26e-22	1.36e-20	1093	1093
BACH2	0.284945	7.29e-22	1.36e-20	1093	1093
RSPO1	0.284914	7.36e-22	1.37e-20	1093	1058
PAFAH1B1	0.28485	7.53e-22	1.4e-20	1093	1093
CRB2	0.284781	7.71e-22	1.43e-20	1093	1066
DOCK10	0.284715	7.88e-22	1.46e-20	1093	1093
GP5	0.284469	8.57e-22	1.59e-20	1093	989
ZNF192	0.28443	8.68e-22	1.61e-20	1093	1091
CAV1	0.284323	9.01e-22	1.67e-20	1093	1093
NKTR	0.284314	9.04e-22	1.67e-20	1093	1093
EFEMP1	0.284262	9.2e-22	1.7e-20	1093	1093
GAPT	0.284224	9.32e-22	1.72e-20	1093	1091
PI16	0.284196	9.41e-22	1.73e-20	1093	1054
NCRNA00173	0.284172	9.49e-22	1.75e-20	1093	1075
LOC572558	0.284039	9.93e-22	1.82e-20	1093	556
DCHS1	0.283925	1.03e-21	1.89e-20	1093	1093
BBS10	0.283915	1.04e-21	1.89e-20	1093	1093
HTR2B	0.283842	1.06e-21	1.94e-20	1093	1093
ACADSB	0.283836	1.06e-21	1.94e-20	1093	1093
LILRA1	0.283812	1.07e-21	1.95e-20	1093	1057
RFPL1S	0.283806	1.07e-21	1.95e-20	1093	1088
SLC5A4	0.283738	1.1e-21	2e-20	1093	994
PLIN1	0.28367	1.13e-21	2.04e-20	1093	1091
ARID4A	0.283666	1.13e-21	2.04e-20	1093	1093
ALAD	0.283587	1.16e-21	2.1e-20	1093	1093
KIF5A	0.283471	1.2e-21	2.18e-20	1093	1017
LRRN3	0.283396	1.24e-21	2.23e-20	1093	1091
SLC22A11	0.28339	1.24e-21	2.23e-20	1093	870
SPATA18	0.283148	1.34e-21	2.42e-20	1093	1093
GIMAP8	0.283103	1.36e-21	2.46e-20	1093	1093
APPL1	0.282964	1.43e-21	2.57e-20	1093	1093
RPS6KA2	0.282916	1.45e-21	2.61e-20	1093	1093
PCDH18	0.282911	1.46e-21	2.61e-20	1093	1093
TNFSF12	0.282896	1.46e-21	2.62e-20	1093	1093
KCTD12	0.282682	1.57e-21	2.81e-20	1093	1093
ZNF214	0.282663	1.58e-21	2.83e-20	1093	1091
LIPE	0.282538	1.65e-21	2.95e-20	1093	1093
NPEPPS	0.282529	1.66e-21	2.95e-20	1093	1093
PCSK5	0.282445	1.7e-21	3.03e-20	1093	1092
C10orf128	0.282399	1.73e-21	3.08e-20	1093	1069
C5	0.282386	1.74e-21	3.09e-20	1093	1093
VPS11	0.282371	1.75e-21	3.1e-20	1093	1093
EDN3	0.282318	1.78e-21	3.15e-20	1093	846
TTC14	0.282187	1.86e-21	3.29e-20	1093	1093
C11orf63	0.282157	1.88e-21	3.32e-20	1093	1093
KCNIP2	0.282103	1.91e-21	3.37e-20	1093	1092
WSB1	0.282093	1.92e-21	3.38e-20	1093	1093
ADCYAP1R1	0.282059	1.94e-21	3.42e-20	1093	860
APPL2	0.282036	1.96e-21	3.44e-20	1093	1093
ADIPOQ	0.281957	2.01e-21	3.53e-20	1093	1033
PARD3B	0.28194	2.02e-21	3.55e-20	1093	1092
C10orf26	0.281926	2.03e-21	3.56e-20	1093	1093
FAM21C	0.281869	2.07e-21	3.63e-20	1093	1093
C1QTNF7	0.281828	2.1e-21	3.67e-20	1093	1091
SORBS1	0.281758	2.15e-21	3.76e-20	1093	1093
OSR1	0.281642	2.24e-21	3.91e-20	1093	1087
OPRL1	0.28163	2.25e-21	3.92e-20	1093	1093
CDH17	0.28159	2.28e-21	3.97e-20	1093	951
IGFALS	0.281512	2.34e-21	4.07e-20	1093	1085
EDA	0.281496	2.35e-21	4.09e-20	1093	1092
ATXN7	0.281402	2.42e-21	4.21e-20	1093	1093
LPAR6	0.281357	2.46e-21	4.27e-20	1093	1093
SEPSECS	0.281194	2.6e-21	4.49e-20	1093	1093
DKK2	0.280964	2.81e-21	4.84e-20	1093	1092
LOC399959	0.280829	2.94e-21	5.06e-20	1093	1093
FAM116A	0.2808	2.97e-21	5.11e-20	1093	1093
C1orf101	0.280779	2.99e-21	5.14e-20	1093	1089
ZNF585B	0.280619	3.16e-21	5.41e-20	1093	1093
TCEAL2	0.280575	3.2e-21	5.48e-20	1093	1071
FCHO2	0.280474	3.31e-21	5.66e-20	1093	1093
BCL2	0.280402	3.39e-21	5.8e-20	1093	1093
RAPGEF2	0.280107	3.75e-21	6.38e-20	1093	1093
ESRRB	0.280087	3.77e-21	6.42e-20	1093	1013
CCNG2	0.280011	3.87e-21	6.57e-20	1093	1093
RRAGB	0.279804	4.15e-21	7.03e-20	1093	1093
CMYA5	0.279798	4.15e-21	7.04e-20	1093	1093
IP6K1	0.27965	4.37e-21	7.38e-20	1093	1093
CXCL14	0.279552	4.51e-21	7.62e-20	1093	1092
NISCH	0.279511	4.57e-21	7.72e-20	1093	1093
ADRA2A	0.279448	4.67e-21	7.88e-20	1093	1093
CLEC1A	0.279424	4.71e-21	7.93e-20	1093	1093
EGFLAM	0.279414	4.72e-21	7.95e-20	1093	1093
SMOC2	0.279367	4.8e-21	8.07e-20	1093	1093
CDH5	0.279326	4.87e-21	8.18e-20	1093	1093
NAALAD2	0.279255	4.98e-21	8.36e-20	1093	1092
RGS5	0.279206	5.06e-21	8.49e-20	1093	1093
CCL16	0.279047	5.34e-21	8.92e-20	1093	674
LOC200030	0.279006	5.41e-21	9.04e-20	1093	1093
KLHL10	0.27888	5.65e-21	9.39e-20	1093	988
TNNI3K	0.278879	5.65e-21	9.39e-20	1093	1076
HAP1	0.278795	5.81e-21	9.64e-20	1093	1077
KIAA0087	0.278616	6.16e-21	1.02e-19	1093	890
EBF1	0.278544	6.31e-21	1.04e-19	1093	1093
KCNE1	0.278456	6.5e-21	1.07e-19	1093	1063
LOC283663	0.278308	6.83e-21	1.13e-19	1093	1093
SLC30A4	0.278269	6.92e-21	1.14e-19	1093	1093
C6orf201	0.278262	6.94e-21	1.14e-19	1093	1076
PLIN5	0.278134	7.24e-21	1.19e-19	1093	1086
EVC	0.278132	7.24e-21	1.19e-19	1093	1093
LSM11	0.277948	7.7e-21	1.26e-19	1093	1093
FBXL3	0.277809	8.06e-21	1.32e-19	1093	1093
F2R	0.277786	8.12e-21	1.33e-19	1093	1093
ITGA7	0.277677	8.42e-21	1.37e-19	1093	1093
MLL	0.277656	8.48e-21	1.38e-19	1093	1093
ADAMTS8	0.277635	8.54e-21	1.39e-19	1093	1086
HIPK3	0.277634	8.54e-21	1.39e-19	1093	1093
EGR3	0.27746	9.05e-21	1.47e-19	1093	1093
RAI2	0.277457	9.06e-21	1.47e-19	1093	1093
HTR7	0.27745	9.08e-21	1.47e-19	1093	1089
CRIM1	0.277444	9.1e-21	1.47e-19	1093	1093
GPRASP2	0.277425	9.16e-21	1.48e-19	1093	1093
TASP1	0.277401	9.23e-21	1.49e-19	1093	1093
ZNF498	0.27732	9.48e-21	1.53e-19	1093	1093
ZNF500	0.277265	9.66e-21	1.56e-19	1093	1093
PCNXL2	0.277224	9.79e-21	1.58e-19	1093	1093
GRK5	0.277193	9.89e-21	1.59e-19	1093	1093
PLIN4	0.277186	9.91e-21	1.59e-19	1093	1092
RERGL	0.277127	1.01e-20	1.62e-19	1093	987
SLC46A1	0.277038	1.04e-20	1.67e-19	1093	1093
ATG2B	0.277032	1.04e-20	1.67e-19	1093	1093
BTRC	0.277027	1.04e-20	1.67e-19	1093	1093
ANUBL1	0.276968	1.07e-20	1.71e-19	1093	1093
ZNF516	0.276961	1.07e-20	1.71e-19	1093	1093
CTSO	0.276879	1.1e-20	1.75e-19	1093	1093
GTF2IRD2B	0.276795	1.13e-20	1.8e-19	1093	1093
ZNF187	0.276739	1.15e-20	1.83e-19	1093	1093
TAS2R4	0.276691	1.17e-20	1.86e-19	1093	1013
TCEAL5	0.276686	1.17e-20	1.86e-19	1093	1089
PAK7	0.276626	1.19e-20	1.89e-19	1093	875
C5orf36	0.276612	1.2e-20	1.89e-19	1093	1093
COL25A1	0.276609	1.2e-20	1.89e-19	1093	1072
FAM66C	0.276271	1.34e-20	2.11e-19	1093	1091
ISLR2	0.276252	1.35e-20	2.12e-19	1093	1092
MYO18A	0.276231	1.36e-20	2.13e-19	1093	1093
BDNFOS	0.276136	1.4e-20	2.2e-19	1093	1093
TMEM100	0.276122	1.41e-20	2.21e-19	1093	1084
AMIGO1	0.275922	1.5e-20	2.36e-19	1093	1093
ABR	0.275578	1.69e-20	2.63e-19	1093	1093
ZDBF2	0.275551	1.7e-20	2.66e-19	1093	1093
MUSTN1	0.275531	1.71e-20	2.67e-19	1093	1089
LOC653501	0.275528	1.71e-20	2.67e-19	1093	1093
LRFN5	0.275449	1.76e-20	2.74e-19	1093	1065
ANKRD6	0.275417	1.78e-20	2.76e-19	1093	1093
LOC284440	0.275387	1.79e-20	2.79e-19	1093	1093
HEPACAM2	0.275384	1.8e-20	2.79e-19	1093	996
TSC1	0.275365	1.81e-20	2.8e-19	1093	1093
LOC100128977	0.275215	1.9e-20	2.94e-19	1093	770
NOTCH4	0.275194	1.91e-20	2.96e-19	1093	1093
MAP3K1	0.275174	1.92e-20	2.97e-19	1093	1093
KIAA1614	0.274976	2.05e-20	3.17e-19	1093	1093
MAGI2	0.274898	2.11e-20	3.25e-19	1093	1093
SBF2	0.274728	2.23e-20	3.43e-19	1093	1093
PTPRT	0.274677	2.26e-20	3.48e-19	1093	1085
MSRB3	0.274677	2.27e-20	3.48e-19	1093	1093
TSLP	0.27466	2.28e-20	3.5e-19	1093	1017
SMARCA2	0.274656	2.28e-20	3.5e-19	1093	1093
ELTD1	0.274396	2.48e-20	3.81e-19	1093	1093
STC2	0.274392	2.49e-20	3.81e-19	1093	1093
MDGA1	0.274392	2.49e-20	3.81e-19	1093	1093
IFT140	0.27436	2.51e-20	3.84e-19	1093	1093
C1orf220	0.274352	2.52e-20	3.85e-19	1093	1090
TNRC6A	0.27431	2.55e-20	3.9e-19	1093	1093
CXorf23	0.274193	2.65e-20	4.05e-19	1093	1093
ATP8B4	0.274149	2.69e-20	4.1e-19	1093	1093
ZBTB46	0.274062	2.77e-20	4.22e-19	1093	1093
FBXL2	0.274024	2.8e-20	4.27e-19	1093	1093
ZBTB25	0.273974	2.85e-20	4.33e-19	1093	1093
LMO2	0.273827	2.99e-20	4.54e-19	1093	1093
LOC100126784	0.273708	3.11e-20	4.71e-19	1093	1091
FIGF	0.273658	3.16e-20	4.78e-19	1093	1050
RGS7BP	0.273622	3.2e-20	4.83e-19	1093	992
FLT3	0.273616	3.2e-20	4.84e-19	1093	1078
PLA2R1	0.273496	3.33e-20	5.03e-19	1093	1093
CD93	0.273457	3.37e-20	5.09e-19	1093	1093
FAM70A	0.27332	3.53e-20	5.32e-19	1093	1093
TBC1D2B	0.2733	3.55e-20	5.34e-19	1093	1093
UBTF	0.273195	3.68e-20	5.52e-19	1093	1093
CIDEC	0.273072	3.83e-20	5.74e-19	1093	1044
EFHC1	0.273016	3.9e-20	5.84e-19	1093	1093
AOX1	0.272941	3.99e-20	5.97e-19	1093	1093
ZNF763	0.272858	4.1e-20	6.13e-19	1093	1093
C14orf43	0.272788	4.2e-20	6.26e-19	1093	1093
ZNF407	0.272779	4.21e-20	6.28e-19	1093	1093
FAM122A	0.272736	4.27e-20	6.36e-19	1093	1093
CHD3	0.272733	4.27e-20	6.36e-19	1093	1093
ANO1	0.272718	4.29e-20	6.39e-19	1093	1093
ITGA8	0.272716	4.3e-20	6.39e-19	1093	1076
FAM162B	0.272639	4.4e-20	6.54e-19	1093	1083
MAP3K14	0.27257	4.5e-20	6.68e-19	1093	1093
GREM2	0.27244	4.7e-20	6.96e-19	1093	1073
TMEM178	0.2724	4.76e-20	7.04e-19	1093	1092
CREBBP	0.272395	4.77e-20	7.05e-19	1093	1093
LOC100130148	0.27239	4.78e-20	7.06e-19	1093	869
SYNPO	0.272378	4.79e-20	7.08e-19	1093	1093
RBMS2	0.272363	4.82e-20	7.11e-19	1093	1093
PLD4	0.272328	4.87e-20	7.18e-19	1093	1093
PDZRN3	0.272318	4.89e-20	7.2e-19	1093	1093
NEFL	0.272289	4.93e-20	7.26e-19	1093	997
FNDC3A	0.271999	5.42e-20	7.95e-19	1093	1093
KCNIP4	0.271929	5.54e-20	8.13e-19	1093	1093
SETBP1	0.271859	5.67e-20	8.31e-19	1093	1093
TAF1	0.271813	5.76e-20	8.43e-19	1093	1093
LOC400043	0.271693	5.98e-20	8.75e-19	1093	1093
C10orf32	0.27167	6.03e-20	8.81e-19	1093	1093
OGT	0.271663	6.04e-20	8.83e-19	1093	1093
SPATA4	0.271487	6.4e-20	9.33e-19	1093	930
SRRM2	0.271433	6.51e-20	9.47e-19	1093	1093
ZNF280D	0.271358	6.67e-20	9.69e-19	1093	1093
CLIP3	0.271304	6.79e-20	9.85e-19	1093	1093
MAS1L	0.271202	7.02e-20	1.02e-18	1093	509
CKMT2	0.271196	7.03e-20	1.02e-18	1093	1078
FAM114A2	0.271187	7.05e-20	1.02e-18	1093	1093
TRIM9	0.271122	7.2e-20	1.04e-18	1093	1093
MYOC	0.271052	7.36e-20	1.06e-18	1093	720
SGSM2	0.271004	7.48e-20	1.08e-18	1093	1093
NRXN2	0.270981	7.53e-20	1.09e-18	1093	1093
SLC27A1	0.270961	7.58e-20	1.09e-18	1093	1093
LRCH2	0.270933	7.65e-20	1.1e-18	1093	1093
FGF18	0.270906	7.72e-20	1.11e-18	1093	1089
TP63	0.270905	7.72e-20	1.11e-18	1093	1091
ZCWPW2	0.270828	7.92e-20	1.14e-18	1093	1092
TMEM220	0.270635	8.42e-20	1.21e-18	1093	1093
CCDC85A	0.270477	8.86e-20	1.27e-18	1093	1091
LCN10	0.27044	8.97e-20	1.28e-18	1093	1004
EID3	0.270325	9.31e-20	1.33e-18	1093	1092
NAP1L2	0.270313	9.34e-20	1.33e-18	1093	1085
LTBP4	0.269977	1.04e-19	1.48e-18	1093	1093
CH25H	0.26997	1.04e-19	1.48e-18	1093	1092
NCRNA00110	0.269908	1.06e-19	1.51e-18	1093	861
MEF2D	0.269903	1.07e-19	1.51e-18	1093	1093
AK5	0.269869	1.08e-19	1.53e-18	1093	1091
RG9MTD3	0.269864	1.08e-19	1.53e-18	1093	1093
YTHDC2	0.269848	1.09e-19	1.53e-18	1093	1093
FGF1	0.269843	1.09e-19	1.54e-18	1093	1093
ANKAR	0.269641	1.16e-19	1.64e-18	1093	1093
ZNF568	0.269624	1.17e-19	1.64e-18	1093	1093
LOC100272216	0.269586	1.18e-19	1.66e-18	1093	1076
LONRF2	0.269537	1.2e-19	1.69e-18	1093	1092
RASL12	0.269387	1.26e-19	1.77e-18	1093	1093
MEF2C	0.269349	1.27e-19	1.79e-18	1093	1093
PEG3	0.269321	1.28e-19	1.8e-18	1093	1092
CPEB1	0.269236	1.32e-19	1.85e-18	1093	1072
N4BP2L2	0.269154	1.36e-19	1.9e-18	1093	1093
ZNF780B	0.269082	1.39e-19	1.94e-18	1093	1093
FMO2	0.269068	1.39e-19	1.95e-18	1093	1093
RUFY2	0.268831	1.5e-19	2.1e-18	1093	1093
CRTC3	0.268803	1.52e-19	2.12e-18	1093	1093
BMS1P4	0.268758	1.54e-19	2.15e-18	1093	1090
EGR2	0.268731	1.55e-19	2.16e-18	1093	1093
L3MBTL	0.268658	1.59e-19	2.21e-18	1093	1092
SIGLEC6	0.268642	1.6e-19	2.22e-18	1093	1014
OTUD1	0.268614	1.61e-19	2.24e-18	1093	1093
CCND2	0.268586	1.63e-19	2.26e-18	1093	1093
MYOF	0.26848	1.68e-19	2.34e-18	1093	1093
FMNL3	0.268469	1.69e-19	2.34e-18	1093	1093
PHYHIP	0.268435	1.71e-19	2.37e-18	1093	1091
SOCS5	0.268321	1.77e-19	2.45e-18	1093	1093
BZRAP1	0.268312	1.77e-19	2.46e-18	1093	1093
DENND4A	0.268177	1.85e-19	2.56e-18	1093	1093
WHAMML2	0.267994	1.96e-19	2.71e-18	1093	1093
DNM3	0.267988	1.97e-19	2.71e-18	1093	1093
C15orf33	0.267982	1.97e-19	2.72e-18	1093	1092
MDM4	0.267915	2.01e-19	2.77e-18	1093	1093
C20orf12	0.267851	2.05e-19	2.83e-18	1093	1093
SYN2	0.26783	2.07e-19	2.85e-18	1093	1077
RELN	0.267814	2.08e-19	2.86e-18	1093	1061
COL17A1	0.267612	2.22e-19	3.04e-18	1093	1088
TBC1D14	0.267607	2.22e-19	3.05e-18	1093	1093
UBE2Q2P1	0.267375	2.39e-19	3.28e-18	1093	1089
C4orf49	0.267163	2.56e-19	3.5e-18	1093	1081
MAP6	0.26703	2.67e-19	3.64e-18	1093	1093
LANCL1	0.267029	2.67e-19	3.64e-18	1093	1093
C22orf45	0.267009	2.69e-19	3.66e-18	1093	1026
GRIA1	0.266989	2.7e-19	3.68e-18	1093	880
SLC7A4	0.266917	2.76e-19	3.77e-18	1093	987
WNT9B	0.266907	2.77e-19	3.78e-18	1093	982
MLL5	0.266883	2.79e-19	3.8e-18	1093	1093
DMGDH	0.266876	2.8e-19	3.81e-18	1093	1088
ODZ1	0.266868	2.81e-19	3.82e-18	1093	1065
AFF1	0.266848	2.83e-19	3.84e-18	1093	1093
MORC3	0.266794	2.87e-19	3.9e-18	1093	1093
RAD51L3	0.26676	2.91e-19	3.94e-18	1093	1093
CCDC132	0.266701	2.96e-19	4.01e-18	1093	1093
ARHGEF3	0.266683	2.98e-19	4.03e-18	1093	1093
ALPK1	0.266592	3.06e-19	4.14e-18	1093	1093
ADAMTS18	0.266556	3.1e-19	4.18e-18	1093	1069
PTPN13	0.266502	3.15e-19	4.25e-18	1093	1093
WDR31	0.266446	3.21e-19	4.33e-18	1093	1092
GPC3	0.266419	3.24e-19	4.36e-18	1093	1093
C1orf152	0.266402	3.26e-19	4.38e-18	1093	1091
KIAA0247	0.26637	3.29e-19	4.42e-18	1093	1093
CLASP2	0.265959	3.74e-19	5.03e-18	1093	1093
TUSC5	0.265947	3.76e-19	5.04e-18	1093	968
LRRC4B	0.265946	3.76e-19	5.04e-18	1093	1083
RECK	0.265859	3.86e-19	5.18e-18	1093	1093
PTPN21	0.265825	3.91e-19	5.22e-18	1093	1093
TIGD4	0.26582	3.91e-19	5.23e-18	1093	1086
GON4L	0.265665	4.11e-19	5.48e-18	1093	1093
ATP9B	0.265624	4.16e-19	5.55e-18	1093	1093
ZBTB38	0.265568	4.24e-19	5.64e-18	1093	1093
AKAP2	0.265499	4.33e-19	5.76e-18	1093	1083
C1orf150	0.265455	4.39e-19	5.83e-18	1093	982
GIMAP6	0.265399	4.47e-19	5.93e-18	1093	1093
NPHP1	0.265355	4.53e-19	6.01e-18	1093	1093
RAB37	0.265353	4.53e-19	6.01e-18	1093	1093
DNAH7	0.265331	4.57e-19	6.05e-18	1093	1090
EHD2	0.265304	4.6e-19	6.09e-18	1093	1093
ALX4	0.265297	4.61e-19	6.1e-18	1093	892
MGC2752	0.265295	4.62e-19	6.1e-18	1093	1093
TLR5	0.265214	4.74e-19	6.25e-18	1093	1093
ZNF843	0.265188	4.78e-19	6.3e-18	1093	1092
CRHBP	0.265177	4.79e-19	6.31e-18	1093	1071
SV2A	0.26507	4.96e-19	6.52e-18	1093	1093
IL1RL1	0.264964	5.12e-19	6.73e-18	1093	1046
CMTM5	0.264887	5.25e-19	6.88e-18	1093	638
CACNA1G	0.264821	5.36e-19	7.02e-18	1093	1078
CYFIP2	0.264809	5.38e-19	7.05e-18	1093	1093
C10orf72	0.264793	5.41e-19	7.08e-18	1093	1093
ZNF540	0.264757	5.47e-19	7.15e-18	1093	1093
MAOA	0.264743	5.49e-19	7.17e-18	1093	1093
C21orf62	0.26468	5.6e-19	7.31e-18	1093	880
CACNA1D	0.264658	5.64e-19	7.36e-18	1093	1093
CRBN	0.264595	5.75e-19	7.5e-18	1093	1093
NPY2R	0.26443	6.06e-19	7.89e-18	1093	573
PODN	0.264428	6.06e-19	7.89e-18	1093	1093
LOC284276	0.264319	6.28e-19	8.15e-18	1093	991
RUNDC2C	0.264295	6.32e-19	8.21e-18	1093	1093
TTC18	0.264274	6.36e-19	8.25e-18	1093	1093
AFF3	0.264274	6.36e-19	8.25e-18	1093	1093
NLRP6	0.2642	6.51e-19	8.44e-18	1093	1000
MASP1	0.264109	6.7e-19	8.68e-18	1093	1006
KIAA0753	0.264078	6.77e-19	8.76e-18	1093	1093
CSRNP3	0.264069	6.79e-19	8.77e-18	1093	1014
BCL2L2	0.263855	7.26e-19	9.38e-18	1093	1093
ENTPD1	0.263777	7.44e-19	9.6e-18	1093	1093
TBCK	0.263738	7.53e-19	9.71e-18	1093	1093
NLRP3	0.263733	7.54e-19	9.72e-18	1093	1093
ATP10D	0.263665	7.7e-19	9.91e-18	1093	1093
CXorf57	0.263645	7.75e-19	9.97e-18	1093	1088
CCDC146	0.263578	7.91e-19	1.02e-17	1093	1093
ZNF619	0.263341	8.52e-19	1.09e-17	1093	1093
UNC5C	0.263286	8.67e-19	1.11e-17	1093	1090
SESN1	0.263214	8.87e-19	1.14e-17	1093	1093
THBS4	0.263181	8.96e-19	1.15e-17	1093	1092
LOC90110	0.263176	8.97e-19	1.15e-17	1093	1093
CNST	0.263052	9.33e-19	1.19e-17	1093	1093
LOC100190986	0.263024	9.41e-19	1.2e-17	1093	1093
HPSE2	0.263018	9.43e-19	1.2e-17	1093	794
ERBB4	0.262968	9.58e-19	1.22e-17	1093	1082
ZNF844	0.262914	9.74e-19	1.24e-17	1093	1092
C3orf63	0.262912	9.75e-19	1.24e-17	1093	1093
SLC26A3	0.262808	1.01e-18	1.28e-17	1093	857
FILIP1	0.262791	1.01e-18	1.29e-17	1093	1093
ICA1L	0.262781	1.01e-18	1.29e-17	1093	1093
OR2A1	0.262734	1.03e-18	1.31e-17	1093	1078
PLEKHA7	0.262723	1.03e-18	1.31e-17	1093	1093
KDM3B	0.262636	1.06e-18	1.34e-17	1093	1093
MRVI1	0.262606	1.07e-18	1.36e-17	1093	1093
HRC	0.262592	1.08e-18	1.36e-17	1093	1089
FAM38B	0.26257	1.08e-18	1.37e-17	1093	1093
PABPC5	0.26249	1.11e-18	1.4e-17	1093	1092
PSD4	0.262263	1.19e-18	1.5e-17	1093	1093
SFRS18	0.262178	1.22e-18	1.54e-17	1093	1093
PPP1R16B	0.262162	1.23e-18	1.55e-17	1093	1093
SLC8A3	0.262159	1.23e-18	1.55e-17	1093	1006
TXNDC6	0.262115	1.25e-18	1.57e-17	1093	1067
BHMT2	0.262097	1.26e-18	1.58e-17	1093	1091
HEG1	0.261821	1.37e-18	1.72e-17	1093	1093
ZNF594	0.261751	1.4e-18	1.75e-17	1093	1093
SKAP1	0.26174	1.4e-18	1.76e-17	1093	1092
GALNTL2	0.261708	1.42e-18	1.77e-17	1093	1093
KCNJ16	0.261687	1.43e-18	1.78e-17	1093	902
LOC650623	0.261676	1.43e-18	1.79e-17	1093	1087
CIDEA	0.261335	1.59e-18	1.99e-17	1093	895
ZXDA	0.261285	1.62e-18	2.02e-17	1093	1093
MTMR6	0.261256	1.63e-18	2.03e-17	1093	1093
psiTPTE22	0.261248	1.63e-18	2.04e-17	1093	1093
FGF9	0.261242	1.64e-18	2.04e-17	1093	978
ST6GALNAC6	0.261213	1.65e-18	2.06e-17	1093	1093
RBL2	0.261204	1.66e-18	2.06e-17	1093	1093
ABO	0.261186	1.67e-18	2.07e-17	1093	1033
ARSG	0.26103	1.75e-18	2.17e-17	1093	1093
LIG3	0.26087	1.84e-18	2.28e-17	1093	1093
KAT2A	0.260845	1.85e-18	2.29e-17	1093	1093
ASXL1	0.260742	1.91e-18	2.36e-17	1093	1093
PARP11	0.260723	1.92e-18	2.38e-17	1093	1093
TMEM67	0.260715	1.93e-18	2.38e-17	1093	1093
ANGEL1	0.26071	1.93e-18	2.38e-17	1093	1093
AQP7	0.260704	1.93e-18	2.39e-17	1093	1052
TBX3	0.260622	1.98e-18	2.45e-17	1093	1093
FMN2	0.26062	1.98e-18	2.45e-17	1093	1007
HERC2	0.260619	1.99e-18	2.45e-17	1093	1093
MYLK	0.260597	2e-18	2.46e-17	1093	1093
AGAP5	0.260585	2.01e-18	2.47e-17	1093	1093
FAM124B	0.260501	2.06e-18	2.53e-17	1093	1093
KLF9	0.260491	2.06e-18	2.54e-17	1093	1093
ADC	0.260457	2.09e-18	2.56e-17	1093	1093
FXYD1	0.260457	2.09e-18	2.56e-17	1093	1052
MYOM3	0.260445	2.09e-18	2.57e-17	1093	1091
FBXL17	0.260439	2.1e-18	2.57e-17	1093	1093
OR2L1P	0.260418	2.11e-18	2.59e-17	1093	320
CLEC17A	0.260386	2.13e-18	2.61e-17	1093	936
LOC283174	0.260366	2.15e-18	2.63e-17	1093	1086
NBLA00301	0.260297	2.19e-18	2.68e-17	1093	1072
FLJ13197	0.260238	2.23e-18	2.73e-17	1093	1087
KLHL29	0.260182	2.27e-18	2.77e-17	1093	1093
KIAA1529	0.26017	2.28e-18	2.78e-17	1093	1093
APBA1	0.2601	2.33e-18	2.84e-17	1093	1093
SLC25A12	0.260072	2.35e-18	2.86e-17	1093	1093
KIAA0427	0.260016	2.39e-18	2.91e-17	1093	1093
ZNF354B	0.259998	2.4e-18	2.92e-17	1093	1093
TDRD10	0.259961	2.43e-18	2.95e-17	1093	1084
GRIK1	0.259937	2.45e-18	2.97e-17	1093	859
PURG	0.259833	2.53e-18	3.07e-17	1093	1052
NEFH	0.259778	2.57e-18	3.12e-17	1093	1093
SERP2	0.259762	2.58e-18	3.13e-17	1093	1091
CYYR1	0.259656	2.67e-18	3.23e-17	1093	1093
TBC1D19	0.259602	2.72e-18	3.28e-17	1093	1093
CLIP4	0.259519	2.79e-18	3.36e-17	1093	1093
PDE11A	0.25949	2.81e-18	3.39e-17	1093	1086
THSD1P1	0.259445	2.85e-18	3.43e-17	1093	1093
DCDC2	0.259432	2.86e-18	3.45e-17	1093	1080
STX1B	0.259355	2.93e-18	3.53e-17	1093	1093
KCND1	0.259338	2.94e-18	3.54e-17	1093	1093
ZNF175	0.259338	2.94e-18	3.54e-17	1093	1093
ZBTB40	0.259252	3.02e-18	3.63e-17	1093	1093
TSPYL3	0.259111	3.16e-18	3.79e-17	1093	1091
HMGXB3	0.259027	3.24e-18	3.89e-17	1093	1093
TSPAN11	0.258973	3.29e-18	3.95e-17	1093	1093
JMY	0.25888	3.39e-18	4.06e-17	1093	1093
BHLHE22	0.258802	3.47e-18	4.15e-17	1093	1088
ZNF337	0.258687	3.6e-18	4.3e-17	1093	1093
NDST1	0.258645	3.64e-18	4.35e-17	1093	1093
CLIC5	0.258627	3.66e-18	4.38e-17	1093	1093
GOLGA6L5	0.25855	3.75e-18	4.47e-17	1093	1092
RCBTB1	0.258544	3.76e-18	4.47e-17	1093	1093
C2orf73	0.258508	3.8e-18	4.52e-17	1093	946
ZNF521	0.258398	3.93e-18	4.67e-17	1093	1093
SLC18A2	0.258375	3.96e-18	4.7e-17	1093	1047
C4orf36	0.258222	4.15e-18	4.92e-17	1093	1083
KLHL20	0.258207	4.17e-18	4.94e-17	1093	1093
WHAMML1	0.258175	4.21e-18	4.99e-17	1093	1093
BMS1P5	0.258172	4.21e-18	4.99e-17	1093	1093
TMEM128	0.258109	4.29e-18	5.08e-17	1093	1093
PRKCE	0.258021	4.41e-18	5.21e-17	1093	1093
NLGN1	0.258005	4.43e-18	5.23e-17	1093	995
NEK10	0.257953	4.5e-18	5.31e-17	1093	1084
CDKN2AIP	0.257763	4.77e-18	5.62e-17	1093	1093
CEP290	0.257747	4.79e-18	5.64e-17	1093	1093
KLHL33	0.257739	4.8e-18	5.65e-17	1093	727
FLJ43663	0.257737	4.81e-18	5.65e-17	1093	1093
SMAD4	0.257713	4.84e-18	5.69e-17	1093	1093
CCNDBP1	0.257656	4.93e-18	5.79e-17	1093	1093
ABCB5	0.257598	5.02e-18	5.88e-17	1093	944
TTLL3	0.257586	5.03e-18	5.9e-17	1093	1093
TMEM26	0.257569	5.06e-18	5.93e-17	1093	1093
RBM33	0.257567	5.06e-18	5.93e-17	1093	1093
SPG20	0.257541	5.1e-18	5.97e-17	1093	1093
CPEB2	0.257324	5.45e-18	6.36e-17	1093	1093
STK32B	0.257308	5.48e-18	6.39e-17	1093	1092
LOC283392	0.257137	5.77e-18	6.72e-17	1093	787
FGFR1	0.256974	6.06e-18	7.05e-17	1093	1093
FLJ10213	0.256963	6.09e-18	7.07e-17	1093	1081
NAA16	0.256923	6.16e-18	7.16e-17	1093	1093
FAM179B	0.256903	6.2e-18	7.19e-17	1093	1093
NEFM	0.256838	6.32e-18	7.33e-17	1093	1000
CASD1	0.256819	6.36e-18	7.37e-17	1093	1093
MYO15B	0.256735	6.52e-18	7.54e-17	1093	1093
SLC16A4	0.25666	6.67e-18	7.71e-17	1093	1093
CDC14A	0.256631	6.73e-18	7.77e-17	1093	1093
TAF1L	0.256624	6.74e-18	7.79e-17	1093	1091
RUNDC2A	0.256564	6.87e-18	7.92e-17	1093	1091
CCDC66	0.256526	6.95e-18	8.01e-17	1093	1093
NCOR1	0.256516	6.97e-18	8.03e-17	1093	1093
TLN2	0.256427	7.16e-18	8.24e-17	1093	1093
CHD2	0.256383	7.25e-18	8.34e-17	1093	1093
NACAD	0.256267	7.52e-18	8.63e-17	1093	1093
CD200	0.256242	7.57e-18	8.69e-17	1093	1093
C6orf204	0.256231	7.6e-18	8.72e-17	1093	1090
DENND4C	0.256158	7.77e-18	8.91e-17	1093	1093
FAM107A	0.256041	8.05e-18	9.21e-17	1093	1093
CGGBP1	0.25604	8.05e-18	9.21e-17	1093	1093
LRRC2	0.256038	8.06e-18	9.21e-17	1093	1076
ITSN2	0.255965	8.24e-18	9.41e-17	1093	1093
ATOH8	0.255859	8.5e-18	9.71e-17	1093	1093
NOVA1	0.255795	8.67e-18	9.89e-17	1093	1093
LSAMP	0.255721	8.87e-18	1.01e-16	1093	1073
NPR2	0.255703	8.91e-18	1.02e-16	1093	1093
2023-09-04	0.255686	8.96e-18	1.02e-16	1093	1093
CPA1	0.255654	9.05e-18	1.03e-16	1093	615
COLEC12	0.255594	9.21e-18	1.05e-16	1093	1093
CD1C	0.255517	9.43e-18	1.07e-16	1093	1073
LENG8	0.255517	9.43e-18	1.07e-16	1093	1093
LY75	0.25547	9.57e-18	1.08e-16	1093	1093
C6orf186	0.255469	9.57e-18	1.08e-16	1093	965
C15orf28	0.255464	9.58e-18	1.08e-16	1093	1051
C17orf85	0.255372	9.85e-18	1.11e-16	1093	1093
ZNF383	0.255351	9.91e-18	1.12e-16	1093	1093
NDRG2	0.255341	9.94e-18	1.12e-16	1093	1093
GTF2IRD2P1	0.255298	1.01e-17	1.14e-16	1093	1093
AKAP6	0.255251	1.02e-17	1.15e-16	1093	1093
KIAA1430	0.255225	1.03e-17	1.16e-16	1093	1093
CRISPLD1	0.255183	1.04e-17	1.17e-16	1093	1093
ABLIM3	0.255169	1.05e-17	1.18e-16	1093	1093
KIAA0232	0.255159	1.05e-17	1.18e-16	1093	1093
ENDOU	0.255093	1.07e-17	1.2e-16	1093	1046
PYGO1	0.25509	1.07e-17	1.2e-16	1093	1071
FBXO15	0.255016	1.1e-17	1.23e-16	1093	1088
KCNA5	0.255011	1.1e-17	1.23e-16	1093	1072
PJA2	0.254994	1.1e-17	1.24e-16	1093	1093
CBLN4	0.254922	1.13e-17	1.26e-16	1093	1061
TBC1D12	0.254887	1.14e-17	1.27e-16	1093	1093
SLC14A2	0.254832	1.16e-17	1.29e-16	1093	1008
FLG	0.254812	1.17e-17	1.3e-16	1093	1056
LRRK1	0.25476	1.18e-17	1.32e-16	1093	1093
FHL1	0.254728	1.2e-17	1.33e-16	1093	1093
PIKFYVE	0.254726	1.2e-17	1.33e-16	1093	1093
LOC442421	0.254659	1.22e-17	1.36e-16	1093	1091
DENND5A	0.254655	1.22e-17	1.36e-16	1093	1093
IRS2	0.25454	1.27e-17	1.41e-16	1093	1093
LUZP2	0.254536	1.27e-17	1.41e-16	1093	1041
ALDH1L1	0.254381	1.33e-17	1.47e-16	1093	1066
IGSF10	0.254381	1.33e-17	1.47e-16	1093	1090
ITPRIPL1	0.254378	1.33e-17	1.47e-16	1093	1092
ASB1	0.254361	1.34e-17	1.48e-16	1093	1093
CYB5D2	0.254268	1.37e-17	1.52e-16	1093	1093
DOCK8	0.254262	1.38e-17	1.52e-16	1093	1093
CYP2A7	0.254237	1.39e-17	1.53e-16	1093	718
THSD4	0.254116	1.44e-17	1.59e-16	1093	1093
FAM95B1	0.254096	1.45e-17	1.6e-16	1093	1078
SPRY2	0.254083	1.45e-17	1.6e-16	1093	1093
SERPINF2	0.254066	1.46e-17	1.61e-16	1093	1093
HEATR5B	0.25387	1.55e-17	1.71e-16	1093	1093
SEC24B	0.253841	1.56e-17	1.72e-16	1093	1093
HSPA12B	0.253822	1.57e-17	1.73e-16	1093	1093
LOC202181	0.253723	1.62e-17	1.78e-16	1093	1093
ERVFRDE1	0.253664	1.65e-17	1.81e-16	1093	991
ELN	0.253657	1.65e-17	1.81e-16	1093	1093
ARAP3	0.253617	1.67e-17	1.83e-16	1093	1093
VPS36	0.253543	1.71e-17	1.87e-16	1093	1093
CLK1	0.253491	1.73e-17	1.9e-16	1093	1093
MBD5	0.253377	1.79e-17	1.97e-16	1093	1093
SNORD116-28	0.253356	1.81e-17	1.98e-16	1093	1077
PER2	0.25334	1.81e-17	1.99e-16	1093	1093
CD44	0.25329	1.84e-17	2.01e-16	1093	1093
TM6SF1	0.253193	1.9e-17	2.07e-16	1093	1093
TCF4	0.253118	1.94e-17	2.12e-16	1093	1093
CDH23	0.253043	1.98e-17	2.17e-16	1093	1093
ZNF835	0.253022	2e-17	2.18e-16	1093	1077
AQP7P1	0.252964	2.03e-17	2.21e-16	1093	930
OR2L3	0.252948	2.04e-17	2.22e-16	1093	158
FLI1	0.252917	2.06e-17	2.24e-16	1093	1093
LOC344595	0.252872	2.09e-17	2.27e-16	1093	1093
CDC14B	0.252813	2.12e-17	2.31e-16	1093	1093
SCAPER	0.252714	2.19e-17	2.38e-16	1093	1093
ANKRD44	0.252629	2.24e-17	2.44e-16	1093	1093
C10orf79	0.252624	2.25e-17	2.44e-16	1093	1092
SYT11	0.252595	2.27e-17	2.46e-16	1093	1093
KIAA1009	0.252591	2.27e-17	2.46e-16	1093	1093
WDR37	0.252542	2.3e-17	2.49e-16	1093	1093
GRIK3	0.25251	2.32e-17	2.52e-16	1093	1089
FAM149A	0.252457	2.36e-17	2.55e-16	1093	1092
SUZ12	0.252326	2.46e-17	2.65e-16	1093	1093
FGF7	0.252242	2.52e-17	2.71e-16	1093	1093
AMT	0.252204	2.55e-17	2.74e-16	1093	1093
FBXL5	0.252144	2.59e-17	2.79e-16	1093	1093
PCDHB18	0.252113	2.62e-17	2.81e-16	1093	1082
RFX3	0.252036	2.68e-17	2.88e-16	1093	1092
SLC7A14	0.252008	2.7e-17	2.9e-16	1093	583
LOC646471	0.251982	2.72e-17	2.92e-16	1093	1091
TMEM119	0.251849	2.83e-17	3.03e-16	1093	1093
GNG2	0.251789	2.88e-17	3.08e-16	1093	1093
TMEM106A	0.251778	2.89e-17	3.09e-16	1093	1093
ARL15	0.251777	2.89e-17	3.09e-16	1093	1093
LRRC34	0.251733	2.93e-17	3.12e-16	1093	1093
KIF13B	0.251686	2.97e-17	3.17e-16	1093	1093
NAALADL1	0.251677	2.98e-17	3.17e-16	1093	1093
DPY19L2P4	0.251546	3.1e-17	3.3e-16	1093	992
RNF157	0.251509	3.13e-17	3.33e-16	1093	1093
CLEC4F	0.251477	3.16e-17	3.36e-16	1093	1056
EIF4B	0.251464	3.17e-17	3.37e-16	1093	1093
CD34	0.251458	3.18e-17	3.37e-16	1093	1093
LRRC18	0.251452	3.18e-17	3.38e-16	1093	746
KGFLP2	0.251381	3.25e-17	3.45e-16	1093	1093
F10	0.251368	3.26e-17	3.46e-16	1093	1092
IRAK3	0.251292	3.34e-17	3.54e-16	1093	1093
TBC1D3	0.251288	3.34e-17	3.54e-16	1093	1093
VILL	0.251165	3.47e-17	3.67e-16	1093	1093
PRX	0.251154	3.48e-17	3.68e-16	1093	1093
EP400	0.250985	3.66e-17	3.86e-16	1093	1093
SFMBT2	0.250876	3.78e-17	3.98e-16	1093	1093
SSH2	0.250837	3.82e-17	4.03e-16	1093	1093
LOC257358	0.250818	3.84e-17	4.05e-16	1093	990
WDR17	0.250801	3.86e-17	4.07e-16	1093	1059
TMEM215	0.250772	3.89e-17	4.1e-16	1093	926
MYRIP	0.250741	3.93e-17	4.14e-16	1093	1084
KCNA6	0.250731	3.94e-17	4.15e-16	1093	1082
CBL	0.250644	4.05e-17	4.25e-16	1093	1093
HDC	0.250528	4.19e-17	4.39e-16	1093	1080
ZNF727	0.250342	4.42e-17	4.63e-16	1093	1024
FLJ35390	0.250168	4.66e-17	4.87e-16	1093	1093
GRM7	0.250166	4.66e-17	4.87e-16	1093	816
A2M	0.250135	4.7e-17	4.91e-16	1093	1093
SCN11A	0.250092	4.76e-17	4.97e-16	1093	1074
HGSNAT	0.250081	4.78e-17	4.98e-16	1093	1093
PROS1	0.249992	4.9e-17	5.11e-16	1093	1093
IL11RA	0.249857	5.1e-17	5.31e-16	1093	1093
SNCAIP	0.249838	5.13e-17	5.33e-16	1093	1092
ADAMTS15	0.249796	5.2e-17	5.4e-16	1093	1088
HTR2A	0.249708	5.33e-17	5.53e-16	1093	957
ZNF141	0.249611	5.49e-17	5.68e-16	1093	1093
AGAP11	0.249588	5.52e-17	5.72e-16	1093	1092
ADHFE1	0.249507	5.66e-17	5.85e-16	1093	1093
CAT	0.24949	5.69e-17	5.87e-16	1093	1093
LOC286367	0.24946	5.74e-17	5.92e-16	1093	1093
PPAP2A	0.249375	5.88e-17	6.07e-16	1093	1093
CLEC14A	0.249341	5.94e-17	6.12e-16	1093	1093
TRANK1	0.249337	5.95e-17	6.13e-16	1093	1093
LCN6	0.24929	6.03e-17	6.21e-16	1093	630
NLGN2	0.249236	6.13e-17	6.3e-16	1093	1093
PAN2	0.249159	6.27e-17	6.44e-16	1093	1093
MS4A2	0.249149	6.29e-17	6.45e-16	1093	1076
SATB1	0.249082	6.41e-17	6.58e-16	1093	1093
EIF2C4	0.248966	6.63e-17	6.8e-16	1093	1093
DRD1	0.248923	6.72e-17	6.88e-16	1093	892
UBXN10	0.248922	6.72e-17	6.88e-16	1093	1091
LOC339524	0.248892	6.78e-17	6.93e-16	1093	1093
PALM2-AKAP2	0.248883	6.8e-17	6.95e-16	1093	1093
PIWIL2	0.248878	6.81e-17	6.96e-16	1093	1034
EVC2	0.248825	6.91e-17	7.06e-16	1093	1093
NTN4	0.248734	7.1e-17	7.25e-16	1093	1093
NPY5R	0.248731	7.11e-17	7.25e-16	1093	918
ARMC4	0.248721	7.13e-17	7.27e-16	1093	981
USP22	0.248643	7.29e-17	7.43e-16	1093	1093
CSF3R	0.248635	7.31e-17	7.44e-16	1093	1093
HOXD3	0.248416	7.79e-17	7.92e-16	1093	1092
FAM193A	0.248404	7.82e-17	7.94e-16	1093	1093
ZNF354C	0.24833	7.99e-17	8.11e-16	1093	1083
METTL14	0.248274	8.12e-17	8.23e-16	1093	1093
SNORD116-4	0.248197	8.31e-17	8.41e-16	1093	972
GPAM	0.24816	8.4e-17	8.49e-16	1093	1093
CYP11A1	0.248132	8.47e-17	8.55e-16	1093	1076
ST6GALNAC3	0.248057	8.65e-17	8.74e-16	1093	1093
C10orf105	0.248044	8.69e-17	8.76e-16	1093	1085
SLC1A7	0.247931	8.98e-17	9.05e-16	1093	1077
KIAA2026	0.247908	9.04e-17	9.11e-16	1093	1093
LRRC37A4	0.247816	9.29e-17	9.35e-16	1093	1093
PPP3CB	0.247734	9.51e-17	9.57e-16	1093	1093
RSBN1	0.247637	9.78e-17	9.84e-16	1093	1093
POLI	0.247629	9.81e-17	9.85e-16	1093	1093
MRGPRX2	0.24762	9.83e-17	9.87e-16	1093	374
ZNF236	0.247618	9.84e-17	9.88e-16	1093	1093
PLEKHM3	0.247531	1.01e-16	1.01e-15	1093	1093
USHBP1	0.247454	1.03e-16	1.03e-15	1093	1093
EVI5	0.247453	1.03e-16	1.03e-15	1093	1093
TMEM22	0.247447	1.03e-16	1.04e-15	1093	1093
TRPC6	0.247349	1.06e-16	1.06e-15	1093	1093
C14orf180	0.247285	1.08e-16	1.08e-15	1093	794
KIAA1704	0.247283	1.08e-16	1.08e-15	1093	1093
CYTL1	0.247259	1.09e-16	1.09e-15	1093	1085
NAPB	0.247242	1.1e-16	1.1e-15	1093	1093
WNT4	0.247155	1.13e-16	1.12e-15	1093	1093
GTF2IRD2	0.247107	1.14e-16	1.14e-15	1093	1093
MLX	0.247092	1.15e-16	1.14e-15	1093	1093
RERE	0.247017	1.17e-16	1.17e-15	1093	1093
DAAM2	0.246981	1.18e-16	1.18e-15	1093	1093
SAMD5	0.246971	1.19e-16	1.18e-15	1093	1093
NDFIP1	0.246943	1.2e-16	1.19e-15	1093	1093
ABCC8	0.246917	1.21e-16	1.2e-15	1093	1003
C9orf44	0.246894	1.21e-16	1.2e-15	1093	947
FBXW7	0.246886	1.22e-16	1.21e-15	1093	1093
SEC31B	0.246841	1.23e-16	1.22e-15	1093	1093
GDAP1	0.246728	1.27e-16	1.26e-15	1093	1093
SPOP	0.2467	1.29e-16	1.27e-15	1093	1093
LOC389333	0.246648	1.3e-16	1.29e-15	1093	1093
KIAA1310	0.246631	1.31e-16	1.29e-15	1093	1093
KDSR	0.246595	1.33e-16	1.31e-15	1093	1093
MTMR9	0.246583	1.33e-16	1.31e-15	1093	1093
KIT	0.246572	1.33e-16	1.31e-15	1093	1093
CPA3	0.246545	1.34e-16	1.32e-15	1093	1088
C21orf49	0.246527	1.35e-16	1.33e-15	1093	1086
TOR1AIP1	0.246524	1.35e-16	1.33e-15	1093	1093
ECM2	0.246465	1.38e-16	1.35e-15	1093	1093
R3HDM2	0.246339	1.43e-16	1.4e-15	1093	1093
ADAM23	0.246218	1.48e-16	1.45e-15	1093	1083
IGSF9B	0.24621	1.48e-16	1.45e-15	1093	1051
HRASLS5	0.246079	1.54e-16	1.51e-15	1093	1090
P2RY13	0.246045	1.55e-16	1.52e-15	1093	1092
KCNA1	0.246025	1.56e-16	1.53e-15	1093	994
OR2C1	0.24602	1.57e-16	1.53e-15	1093	816
CENPC1	0.245948	1.6e-16	1.56e-15	1093	1093
CYP4F22	0.245886	1.63e-16	1.59e-15	1093	1076
ASH1L	0.245885	1.63e-16	1.59e-15	1093	1093
ANKRD31	0.245865	1.64e-16	1.6e-15	1093	927
ZNF527	0.245842	1.65e-16	1.61e-15	1093	1093
GPR88	0.245817	1.66e-16	1.62e-15	1093	1052
TPCN1	0.245787	1.67e-16	1.63e-15	1093	1093
C7orf41	0.245755	1.69e-16	1.65e-15	1093	1093
FAM22D	0.245698	1.72e-16	1.67e-15	1093	1093
ELF2	0.245674	1.73e-16	1.68e-15	1093	1093
DET1	0.245665	1.74e-16	1.69e-15	1093	1093
LRP2BP	0.245658	1.74e-16	1.69e-15	1093	1093
SORCS2	0.245537	1.8e-16	1.75e-15	1093	1093
C8orf4	0.245456	1.84e-16	1.79e-15	1093	1093
LOC134466	0.245439	1.85e-16	1.8e-15	1093	1091
LZTFL1	0.245433	1.86e-16	1.8e-15	1093	1093
GIMAP7	0.245425	1.86e-16	1.8e-15	1093	1093
RICTOR	0.245422	1.86e-16	1.8e-15	1093	1093
CALCRL	0.245345	1.9e-16	1.84e-15	1093	1093
IL6R	0.24531	1.92e-16	1.86e-15	1093	1093
ZNF573	0.245161	2.01e-16	1.94e-15	1093	1092
PRDM2	0.24508	2.05e-16	1.98e-15	1093	1093
LOC646982	0.244933	2.14e-16	2.06e-15	1093	838
IMPG1	0.244923	2.15e-16	2.07e-15	1093	1055
RGS7	0.244894	2.17e-16	2.09e-15	1093	874
ADCY3	0.244893	2.17e-16	2.09e-15	1093	1093
RFTN2	0.244866	2.19e-16	2.1e-15	1093	1093
KIAA1712	0.244846	2.2e-16	2.11e-15	1093	1093
ZSWIM6	0.244772	2.24e-16	2.16e-15	1093	1093
PLAC9	0.244769	2.25e-16	2.16e-15	1093	1089
CCDC80	0.244755	2.26e-16	2.16e-15	1093	1093
TCEAL1	0.24464	2.33e-16	2.23e-15	1093	1093
LOC148696	0.244635	2.34e-16	2.23e-15	1093	990
LOC389033	0.244551	2.39e-16	2.28e-15	1093	773
TBC1D25	0.244534	2.4e-16	2.29e-15	1093	1093
HFM1	0.244515	2.42e-16	2.3e-15	1093	839
DHH	0.244489	2.44e-16	2.32e-15	1093	1056
KIAA0040	0.244461	2.46e-16	2.34e-15	1093	1093
TRPM6	0.244398	2.5e-16	2.38e-15	1093	1053
C9orf68	0.244382	2.51e-16	2.39e-15	1093	1093
SLC17A7	0.24428	2.59e-16	2.46e-15	1093	1089
PAR5	0.244265	2.6e-16	2.47e-15	1093	1062
BEST1	0.244204	2.64e-16	2.51e-15	1093	1093
SLC25A20	0.244182	2.66e-16	2.52e-15	1093	1093
ZSCAN23	0.244171	2.67e-16	2.53e-15	1093	1056
MAGEE2	0.244133	2.7e-16	2.56e-15	1093	872
ISM1	0.244042	2.77e-16	2.62e-15	1093	1093
ZBTB49	0.243988	2.81e-16	2.66e-15	1093	1093
ZNF621	0.243981	2.82e-16	2.66e-15	1093	1093
GSTM5	0.24394	2.85e-16	2.69e-15	1093	1081
GPR34	0.24391	2.88e-16	2.72e-15	1093	1093
SLC10A6	0.243908	2.88e-16	2.72e-15	1093	1058
MFAP3	0.243888	2.89e-16	2.73e-15	1093	1093
DLEC1	0.243853	2.92e-16	2.76e-15	1093	1085
GLI2	0.243816	2.96e-16	2.78e-15	1093	1093
ZNF449	0.243801	2.97e-16	2.79e-15	1093	1093
TGFB3	0.243649	3.1e-16	2.92e-15	1093	1093
OR2W3	0.243586	3.16e-16	2.97e-15	1093	1015
C3orf18	0.243579	3.16e-16	2.97e-15	1093	1093
SETD2	0.243537	3.2e-16	3e-15	1093	1093
KLF15	0.243485	3.25e-16	3.05e-15	1093	1092
FRY	0.243481	3.25e-16	3.05e-15	1093	1093
SLC6A4	0.243463	3.27e-16	3.07e-15	1093	1043
ZNF234	0.243432	3.3e-16	3.09e-15	1093	1093
CCDC43	0.243432	3.3e-16	3.09e-15	1093	1093
RAG1	0.243405	3.32e-16	3.11e-15	1093	1089
CACHD1	0.243392	3.34e-16	3.12e-15	1093	1093
RNF141	0.243353	3.37e-16	3.16e-15	1093	1093
MEGF8	0.243325	3.4e-16	3.18e-15	1093	1093
SNCA	0.243322	3.4e-16	3.18e-15	1093	1093
ARHGAP23	0.24323	3.5e-16	3.26e-15	1093	1093
MAP3K3	0.24323	3.5e-16	3.26e-15	1093	1093
GGTA1	0.243202	3.52e-16	3.29e-15	1093	1093
ZEB2	0.243201	3.52e-16	3.29e-15	1093	1093
SORCS1	0.243142	3.58e-16	3.34e-15	1093	1020
HMG20A	0.243137	3.59e-16	3.34e-15	1093	1093
NKAIN2	0.243114	3.61e-16	3.36e-15	1093	1047
ZNF324B	0.243096	3.63e-16	3.38e-15	1093	1093
RAPGEF4	0.243086	3.64e-16	3.39e-15	1093	1093
PCK1	0.242962	3.77e-16	3.5e-15	1093	937
ACLY	0.242927	3.81e-16	3.54e-15	1093	1093
RNF38	0.24292	3.82e-16	3.54e-15	1093	1093
C9orf125	0.242914	3.83e-16	3.55e-15	1093	1091
WDR60	0.242909	3.83e-16	3.55e-15	1093	1093
NHLRC3	0.242851	3.9e-16	3.6e-15	1093	1093
NLRP5	0.242829	3.92e-16	3.62e-15	1093	608
CPD	0.242817	3.93e-16	3.63e-15	1093	1093
NLE1	0.242766	3.99e-16	3.69e-15	1093	1093
GPR144	0.242724	4.04e-16	3.73e-15	1093	394
RNF186	0.242661	4.11e-16	3.79e-15	1093	690
ZNF709	0.242628	4.15e-16	3.83e-15	1093	1093
BNC1	0.242603	4.18e-16	3.85e-15	1093	1036
FYCO1	0.242578	4.21e-16	3.88e-15	1093	1093
DCAF8	0.242562	4.23e-16	3.89e-15	1093	1093
IGF2	0.242514	4.29e-16	3.94e-15	1093	1093
HEXIM1	0.242486	4.32e-16	3.97e-15	1093	1093
NECAB1	0.242439	4.38e-16	4.02e-15	1093	1093
HOOK3	0.242355	4.49e-16	4.11e-15	1093	1093
ZSWIM5	0.242325	4.53e-16	4.14e-15	1093	1093
FLJ37543	0.242227	4.65e-16	4.25e-15	1093	803
MACROD2	0.24218	4.72e-16	4.31e-15	1093	1092
MPRIP	0.242174	4.72e-16	4.31e-15	1093	1093
ADRA1A	0.242152	4.75e-16	4.34e-15	1093	862
COASY	0.242148	4.76e-16	4.34e-15	1093	1093
CSNK1G3	0.242115	4.8e-16	4.38e-15	1093	1093
TEAD1	0.242113	4.81e-16	4.38e-15	1093	1093
BACE1	0.242071	4.87e-16	4.43e-15	1093	1093
TAOK3	0.241963	5.02e-16	4.56e-15	1093	1093
CCDC46	0.24185	5.18e-16	4.7e-15	1093	1093
GIGYF2	0.241797	5.26e-16	4.77e-15	1093	1093
ZNF599	0.241509	5.71e-16	5.17e-15	1093	1093
SMAD9	0.241392	5.9e-16	5.34e-15	1093	1078
ALS2CR11	0.241381	5.92e-16	5.36e-15	1093	1040
C2orf66	0.241293	6.07e-16	5.49e-15	1093	747
IGDCC3	0.241267	6.11e-16	5.53e-15	1093	998
TAS2R5	0.241261	6.12e-16	5.54e-15	1093	1071
FLNC	0.241219	6.2e-16	5.6e-15	1093	1093
ART4	0.241173	6.28e-16	5.67e-15	1093	879
PREX1	0.241153	6.31e-16	5.7e-15	1093	1093
SGK3	0.241101	6.41e-16	5.78e-15	1093	1093
SHPRH	0.241065	6.47e-16	5.84e-15	1093	1093
CYB5D1	0.241036	6.53e-16	5.88e-15	1093	1093
MAML3	0.241027	6.54e-16	5.89e-15	1093	1093
C2orf88	0.241016	6.56e-16	5.91e-15	1093	1092
NPR1	0.241012	6.57e-16	5.92e-15	1093	1093
ZNF512	0.240955	6.68e-16	6.01e-15	1093	1093
HMCN1	0.240934	6.72e-16	6.04e-15	1093	1093
MYO9A	0.24091	6.76e-16	6.08e-15	1093	1093
ZBTB26	0.240888	6.81e-16	6.12e-15	1093	1093
PDE1C	0.240882	6.82e-16	6.12e-15	1093	1072
GRLF1	0.240851	6.88e-16	6.17e-15	1093	1093
HECTD2	0.240764	7.05e-16	6.33e-15	1093	1093
FABP4	0.240717	7.14e-16	6.4e-15	1093	1088
POGZ	0.240706	7.16e-16	6.42e-15	1093	1093
PRICKLE2	0.240679	7.22e-16	6.47e-15	1093	1093
LOC283731	0.240627	7.33e-16	6.56e-15	1093	1045
TECTA	0.240563	7.46e-16	6.67e-15	1093	1088
FBXO38	0.240493	7.61e-16	6.79e-15	1093	1093
PPP3CC	0.240458	7.69e-16	6.86e-15	1093	1093
CSF1	0.24044	7.72e-16	6.89e-15	1093	1093
NFAT5	0.24041	7.79e-16	6.94e-15	1093	1093
WSCD2	0.240369	7.88e-16	7.02e-15	1093	1073
CUBN	0.240307	8.02e-16	7.14e-15	1093	1093
FAM196B	0.240297	8.04e-16	7.15e-15	1093	1009
ZNF331	0.240212	8.24e-16	7.32e-15	1093	1093
MUM1L1	0.240184	8.3e-16	7.38e-15	1093	1085
PTGIS	0.240144	8.4e-16	7.46e-15	1093	1093
FRMD3	0.240101	8.5e-16	7.54e-15	1093	1087
LOC441869	0.240087	8.53e-16	7.57e-15	1093	1092
ARHGAP6	0.240069	8.58e-16	7.61e-15	1093	1092
CIC	0.240016	8.71e-16	7.72e-15	1093	1093
SLCO1C1	0.239994	8.76e-16	7.76e-15	1093	1015
TOM1L2	0.239983	8.79e-16	7.78e-15	1093	1093
UTP14C	0.239944	8.89e-16	7.86e-15	1093	1093
CPEB3	0.23994	8.9e-16	7.87e-15	1093	1093
TIE1	0.239935	8.91e-16	7.87e-15	1093	1093
SAMD8	0.239909	8.97e-16	7.92e-15	1093	1093
SMARCA1	0.239888	9.03e-16	7.97e-15	1093	1093
ZBED3	0.239807	9.24e-16	8.14e-15	1093	1093
FAM65B	0.23979	9.28e-16	8.17e-15	1093	1093
ZNF157	0.239789	9.28e-16	8.17e-15	1093	855
METT10D	0.239735	9.42e-16	8.28e-15	1093	1093
DDX17	0.23971	9.49e-16	8.33e-15	1093	1093
EFCAB6	0.239679	9.57e-16	8.4e-15	1093	1090
ZFP106	0.239631	9.7e-16	8.51e-15	1093	1093
CACNB2	0.239578	9.85e-16	8.63e-15	1093	1093
C20orf103	0.239432	1.03e-15	8.99e-15	1093	1092
TMEM136	0.239416	1.03e-15	9.02e-15	1093	1093
C7orf51	0.239349	1.05e-15	9.18e-15	1093	1070
TRHDE	0.239337	1.05e-15	9.21e-15	1093	885
C14orf33	0.239331	1.06e-15	9.22e-15	1093	1093
HCN1	0.239285	1.07e-15	9.33e-15	1093	859
TLR10	0.239275	1.07e-15	9.36e-15	1093	1089
CNRIP1	0.239266	1.08e-15	9.38e-15	1093	1093
DUSP19	0.239181	1.1e-15	9.6e-15	1093	1093
SLCO2A1	0.239138	1.11e-15	9.71e-15	1093	1093
FNIP2	0.239138	1.11e-15	9.71e-15	1093	1093
AGTR1	0.239077	1.13e-15	9.87e-15	1093	1090
TMEM130	0.239075	1.13e-15	9.87e-15	1093	1090
FAM198A	0.239043	1.14e-15	9.96e-15	1093	1093
NR2C2	0.239039	1.15e-15	9.96e-15	1093	1093
ARGLU1	0.239037	1.15e-15	9.96e-15	1093	1093
KHDRBS2	0.238938	1.18e-15	1.02e-14	1093	536
IL16	0.238788	1.23e-15	1.07e-14	1093	1093
WDR65	0.238751	1.24e-15	1.08e-14	1093	1045
NLRP1	0.238695	1.26e-15	1.09e-14	1093	1093
AKT3	0.238682	1.27e-15	1.1e-14	1093	1093
GRRP1	0.238658	1.28e-15	1.1e-14	1093	1092
CELF6	0.238625	1.29e-15	1.11e-14	1093	1092
AMOTL1	0.238535	1.32e-15	1.14e-14	1093	1093
RNF216	0.238416	1.36e-15	1.18e-14	1093	1093
INPP1	0.238399	1.37e-15	1.18e-14	1093	1093
CILP	0.238365	1.38e-15	1.2e-14	1093	1093
SGK2	0.238336	1.4e-15	1.2e-14	1093	1066
ZNF641	0.23833	1.4e-15	1.21e-14	1093	1093
ADCY6	0.238327	1.4e-15	1.21e-14	1093	1093
CC2D2A	0.23826	1.43e-15	1.23e-14	1093	1093
TNS3	0.238194	1.45e-15	1.25e-14	1093	1093
SLIT3	0.238135	1.48e-15	1.27e-14	1093	1093
GATA1	0.23809	1.49e-15	1.29e-14	1093	823
NPTX1	0.238076	1.5e-15	1.29e-14	1093	1078
SFRP4	0.238013	1.53e-15	1.31e-14	1093	1093
TCF23	0.237938	1.56e-15	1.34e-14	1093	271
NKAPL	0.237897	1.58e-15	1.35e-14	1093	1087
CCKAR	0.237862	1.59e-15	1.37e-14	1093	598
MORN4	0.237859	1.59e-15	1.37e-14	1093	1093
ARRDC4	0.237799	1.62e-15	1.39e-14	1093	1093
SFRS12	0.237748	1.64e-15	1.41e-14	1093	1093
CASQ1	0.237747	1.65e-15	1.41e-14	1093	1076
SCN5A	0.237598	1.71e-15	1.47e-14	1093	1045
NHLRC4	0.23745	1.79e-15	1.53e-14	1093	1093
PHYHD1	0.237385	1.82e-15	1.55e-14	1093	1093
XIST	0.237375	1.82e-15	1.56e-14	1093	1090
GGA2	0.23737	1.83e-15	1.56e-14	1093	1093
KLRG1	0.237346	1.84e-15	1.57e-14	1093	1092
ANKRD13A	0.237336	1.84e-15	1.57e-14	1093	1093
C12orf69	0.237167	1.93e-15	1.65e-14	1093	1081
FNIP1	0.237135	1.95e-15	1.66e-14	1093	1093
RAPGEF6	0.237127	1.96e-15	1.66e-14	1093	1093
GAS6	0.237121	1.96e-15	1.67e-14	1093	1093
ACAD11	0.237119	1.96e-15	1.67e-14	1093	1093
C1QTNF9	0.237116	1.96e-15	1.67e-14	1093	1003
GRINL1A	0.236999	2.03e-15	1.72e-14	1093	1093
MGC16384	0.236936	2.06e-15	1.75e-14	1093	1046
CDH22	0.236919	2.07e-15	1.75e-14	1093	843
KIAA1467	0.236836	2.12e-15	1.79e-14	1093	1093
BTBD9	0.236808	2.14e-15	1.81e-14	1093	1093
KIAA1274	0.236742	2.18e-15	1.84e-14	1093	1093
PI15	0.236736	2.18e-15	1.84e-14	1093	1093
RSPO3	0.23672	2.19e-15	1.85e-14	1093	1092
PPP1R3E	0.236705	2.2e-15	1.86e-14	1093	1093
CYBRD1	0.236686	2.21e-15	1.87e-14	1093	1093
TMEM35	0.23668	2.21e-15	1.87e-14	1093	1069
SPG11	0.236675	2.22e-15	1.87e-14	1093	1093
TRIM56	0.236576	2.28e-15	1.92e-14	1093	1093
AMY2B	0.23654	2.3e-15	1.94e-14	1093	1092
MRGPRF	0.236516	2.32e-15	1.95e-14	1093	1093
USP30	0.236499	2.33e-15	1.96e-14	1093	1093
KCND3	0.236448	2.36e-15	1.99e-14	1093	1070
SPAG8	0.236444	2.36e-15	1.99e-14	1093	1090
CHRNB2	0.236325	2.44e-15	2.05e-14	1093	1086
ANGEL2	0.23625	2.49e-15	2.09e-14	1093	1093
LYRM7	0.236135	2.58e-15	2.16e-14	1093	1093
ADH4	0.236049	2.64e-15	2.21e-14	1093	556
FDXACB1	0.236041	2.64e-15	2.21e-14	1093	1093
LOC100286844	0.235975	2.69e-15	2.25e-14	1093	1092
TNNT3	0.235949	2.71e-15	2.27e-14	1093	931
DOCK9	0.2359	2.75e-15	2.3e-14	1093	1093
SLITRK3	0.235872	2.77e-15	2.31e-14	1093	681
HDAC7	0.235871	2.77e-15	2.31e-14	1093	1093
RASGRP4	0.235865	2.78e-15	2.32e-14	1093	1093
ZNF167	0.235759	2.86e-15	2.39e-14	1093	1092
NPAS3	0.235716	2.89e-15	2.41e-14	1093	1093
IFT88	0.2357	2.9e-15	2.42e-14	1093	1093
RHOBTB2	0.235419	3.14e-15	2.61e-14	1093	1093
SELE	0.235406	3.15e-15	2.62e-14	1093	1091
COL6A6	0.235228	3.31e-15	2.74e-14	1093	1079
INE1	0.235197	3.34e-15	2.77e-14	1093	1091
STAB2	0.235173	3.36e-15	2.78e-14	1093	945
ZNF665	0.235096	3.43e-15	2.84e-14	1093	1091
NDN	0.235047	3.48e-15	2.88e-14	1093	1093
LRRC3B	0.234965	3.56e-15	2.94e-14	1093	778
CC2D2B	0.23494	3.58e-15	2.96e-14	1093	1069
SLC12A6	0.234929	3.59e-15	2.97e-14	1093	1093
CHRD	0.234833	3.69e-15	3.04e-14	1093	1093
NHLH2	0.234797	3.73e-15	3.07e-14	1093	703
ANKRD40	0.234786	3.74e-15	3.08e-14	1093	1093
ARHGEF12	0.234684	3.84e-15	3.17e-14	1093	1093
HOXA7	0.234561	3.98e-15	3.27e-14	1093	1092
ASAM	0.234428	4.12e-15	3.39e-14	1093	1092
CACNA1C	0.234326	4.24e-15	3.49e-14	1093	1093
C10orf108	0.23431	4.26e-15	3.5e-14	1093	1024
RGS13	0.234293	4.28e-15	3.51e-14	1093	1039
FGD3	0.234229	4.36e-15	3.57e-14	1093	1093
IMP5	0.234191	4.4e-15	3.61e-14	1093	488
PPWD1	0.234179	4.42e-15	3.62e-14	1093	1093
LYPD6	0.234142	4.46e-15	3.65e-14	1093	1093
MAP1A	0.234138	4.47e-15	3.65e-14	1093	1093
WDFY3	0.234119	4.49e-15	3.67e-14	1093	1093
GPR81	0.23409	4.53e-15	3.7e-14	1093	1090
PTPRM	0.234076	4.54e-15	3.71e-14	1093	1093
ZNF225	0.233962	4.69e-15	3.83e-14	1093	1093
KIF13A	0.233956	4.69e-15	3.83e-14	1093	1093
MYST3	0.233904	4.76e-15	3.89e-14	1093	1093
MYCBP2	0.233808	4.89e-15	3.99e-14	1093	1093
PTPRA	0.233769	4.94e-15	4.03e-14	1093	1093
MLL2	0.233689	5.05e-15	4.11e-14	1093	1093
ZBTB37	0.233647	5.11e-15	4.16e-14	1093	1093
LPL	0.233627	5.14e-15	4.18e-14	1093	1093
MAP2K4	0.233587	5.19e-15	4.22e-14	1093	1093
CCDC111	0.233587	5.19e-15	4.22e-14	1093	1093
PCDH19	0.233577	5.21e-15	4.23e-14	1093	1093
SEMA6A	0.233508	5.31e-15	4.31e-14	1093	1093
KRT33A	0.233479	5.35e-15	4.34e-14	1093	558
TMX3	0.233478	5.35e-15	4.34e-14	1093	1093
ZMYND11	0.233432	5.42e-15	4.39e-14	1093	1093
BBS2	0.233224	5.73e-15	4.64e-14	1093	1093
ATP1A4	0.233157	5.84e-15	4.72e-14	1093	1016
FIGNL2	0.233121	5.9e-15	4.77e-14	1093	1092
CYP2A6	0.233095	5.94e-15	4.8e-14	1093	924
LOC158572	0.233004	6.09e-15	4.92e-14	1093	1093
ZFYVE26	0.232999	6.1e-15	4.92e-14	1093	1093
ALDH1A1	0.232934	6.21e-15	5.01e-14	1093	1093
WDR48	0.232919	6.23e-15	5.03e-14	1093	1093
IGFBP6	0.232893	6.28e-15	5.06e-14	1093	1093
GPD1	0.232796	6.45e-15	5.19e-14	1093	1090
DLGAP2	0.232694	6.63e-15	5.33e-14	1093	984
SACM1L	0.23257	6.86e-15	5.51e-14	1093	1093
TESC	0.232498	6.99e-15	5.62e-14	1093	1092
TPTE2P1	0.232438	7.11e-15	5.7e-14	1093	1058
PEBP4	0.232411	7.16e-15	5.74e-14	1093	961
LAYN	0.232398	7.18e-15	5.76e-14	1093	1093
KCNIP1	0.232382	7.22e-15	5.79e-14	1093	1020
RUNX1	0.232199	7.58e-15	6.08e-14	1093	1093
TTLL11	0.232172	7.64e-15	6.12e-14	1093	1093
KANK1	0.232169	7.65e-15	6.12e-14	1093	1093
SNX18	0.232159	7.67e-15	6.13e-14	1093	1093
NUDT9P1	0.232128	7.73e-15	6.18e-14	1093	998
GFRA2	0.232071	7.85e-15	6.28e-14	1093	1085
HYDIN	0.232035	7.93e-15	6.34e-14	1093	1092
ATRN	0.232023	7.96e-15	6.35e-14	1093	1093
CCDC136	0.231971	8.07e-15	6.44e-14	1093	1092
ATXN1	0.231908	8.21e-15	6.55e-14	1093	1093
ZNF208	0.231853	8.33e-15	6.65e-14	1093	1084
TTLL9	0.231836	8.37e-15	6.67e-14	1093	1091
LLGL1	0.23181	8.43e-15	6.72e-14	1093	1093
CASC1	0.23177	8.52e-15	6.78e-14	1093	1090
LIMS2	0.231733	8.61e-15	6.85e-14	1093	1093
SLC47A2	0.231648	8.81e-15	7e-14	1093	925
MXI1	0.231589	8.95e-15	7.11e-14	1093	1093
WDR7	0.231548	9.05e-15	7.18e-14	1093	1093
GPR116	0.23146	9.27e-15	7.36e-14	1093	1093
CCDC36	0.231452	9.29e-15	7.37e-14	1093	1087
KCNT2	0.231439	9.32e-15	7.39e-14	1093	1080
CFI	0.231412	9.39e-15	7.44e-14	1093	1093
DPYD	0.231387	9.45e-15	7.49e-14	1093	1093
ZNF83	0.231385	9.46e-15	7.49e-14	1093	1093
PTGER2	0.231375	9.49e-15	7.51e-14	1093	1093
DNAL1	0.231374	9.49e-15	7.51e-14	1093	1093
TBC1D9	0.231362	9.52e-15	7.53e-14	1093	1093
TGFBR3	0.231339	9.58e-15	7.57e-14	1093	1093
OSBPL7	0.231332	9.6e-15	7.58e-14	1093	1093
DST	0.23133	9.6e-15	7.58e-14	1093	1093
YPEL4	0.231317	9.64e-15	7.61e-14	1093	1092
PRKCH	0.231297	9.69e-15	7.64e-14	1093	1093
RPL32P3	0.231284	9.72e-15	7.67e-14	1093	1093
NEK5	0.231268	9.76e-15	7.7e-14	1093	1064
GNAO1	0.23121	9.92e-15	7.82e-14	1093	1092
PPM1F	0.231206	9.93e-15	7.82e-14	1093	1093
KCNB1	0.231138	1.01e-14	7.96e-14	1093	1049
SYTL4	0.23113	1.01e-14	7.98e-14	1093	1093
C12orf72	0.231128	1.01e-14	7.98e-14	1093	1093
RGS9	0.231112	1.02e-14	8.01e-14	1093	1085
KLHL32	0.231053	1.03e-14	8.13e-14	1093	1066
GPLD1	0.230976	1.06e-14	8.29e-14	1093	1073
ZNF493	0.230879	1.08e-14	8.51e-14	1093	1093
GLCCI1	0.230852	1.09e-14	8.57e-14	1093	1093
C16orf86	0.230838	1.1e-14	8.6e-14	1093	1093
ATP6AP1L	0.230767	1.12e-14	8.76e-14	1093	1093
SOCS7	0.230754	1.12e-14	8.78e-14	1093	1093
CCDC28A	0.230679	1.15e-14	8.96e-14	1093	1093
CCDC8	0.230659	1.15e-14	9e-14	1093	1093
STX12	0.230594	1.17e-14	9.16e-14	1093	1093
KIAA0494	0.230527	1.19e-14	9.32e-14	1093	1093
NEK1	0.230516	1.2e-14	9.34e-14	1093	1093
SFRS5	0.230417	1.23e-14	9.59e-14	1093	1093
KIF5C	0.230303	1.27e-14	9.87e-14	1093	1093
PHF12	0.230286	1.27e-14	9.91e-14	1093	1093
EPHA3	0.230261	1.28e-14	9.98e-14	1093	1090
CIRBP	0.230242	1.29e-14	1e-13	1093	1093
HIP1	0.230177	1.31e-14	1.02e-13	1093	1093
IGF1R	0.230147	1.32e-14	1.03e-13	1093	1093
EPC2	0.230131	1.33e-14	1.03e-13	1093	1093
ARL17B	0.230109	1.34e-14	1.04e-13	1093	1024
SCG2	0.230107	1.34e-14	1.04e-13	1093	1092
PGBD1	0.23006	1.35e-14	1.05e-13	1093	1093
RCVRN	0.23004	1.36e-14	1.06e-13	1093	940
SVIL	0.230039	1.36e-14	1.06e-13	1093	1093
INO80	0.230024	1.37e-14	1.06e-13	1093	1093
ELMO1	0.229984	1.38e-14	1.07e-13	1093	1093
VAT1	0.22994	1.4e-14	1.08e-13	1093	1093
RNPC3	0.229868	1.42e-14	1.1e-13	1093	1093
SSPN	0.229866	1.43e-14	1.1e-13	1093	1093
D4S234E	0.229806	1.45e-14	1.12e-13	1093	1091
PIK3C2A	0.2298	1.45e-14	1.12e-13	1093	1093
RP1	0.229754	1.47e-14	1.13e-13	1093	1037
WDR27	0.229739	1.47e-14	1.14e-13	1093	1093
ARID5B	0.229584	1.54e-14	1.19e-13	1093	1093
LOC283922	0.229581	1.54e-14	1.19e-13	1093	1092
WDTC1	0.229534	1.56e-14	1.2e-13	1093	1093
DCP2	0.229491	1.58e-14	1.21e-13	1093	1093
ABL2	0.229386	1.62e-14	1.25e-13	1093	1093
C20orf132	0.229312	1.65e-14	1.27e-13	1093	1091
ARHGAP31	0.229259	1.68e-14	1.29e-13	1093	1093
DCN	0.229247	1.68e-14	1.29e-13	1093	1092
TMEM43	0.22923	1.69e-14	1.3e-13	1093	1093
RUNDC3B	0.229176	1.72e-14	1.32e-13	1093	1093
C1RL	0.229132	1.74e-14	1.33e-13	1093	1093
LHX6	0.229042	1.78e-14	1.36e-13	1093	1093
RNF170	0.228997	1.8e-14	1.38e-13	1093	1093
PLD5	0.22898	1.81e-14	1.39e-13	1093	764
ADAM22	0.228972	1.81e-14	1.39e-13	1093	1085
HSPG2	0.228942	1.83e-14	1.4e-13	1093	1093
LPAR1	0.228932	1.83e-14	1.4e-13	1093	1093
LRP1	0.228872	1.86e-14	1.42e-13	1093	1093
SIDT2	0.228839	1.88e-14	1.43e-13	1093	1093
ERN1	0.228818	1.89e-14	1.44e-13	1093	1093
CST9	0.228805	1.89e-14	1.45e-13	1093	778
GABPA	0.228744	1.93e-14	1.47e-13	1093	1093
EGR1	0.228608	2e-14	1.52e-13	1093	1093
C10orf93	0.22853	2.04e-14	1.55e-13	1093	935
NBPF3	0.228522	2.04e-14	1.56e-13	1093	1093
ELOVL2	0.228477	2.07e-14	1.57e-13	1093	1092
GPR155	0.228468	2.07e-14	1.58e-13	1093	1093
ACER2	0.228406	2.11e-14	1.6e-13	1093	1092
SLC5A9	0.228401	2.11e-14	1.6e-13	1093	1079
ZNF704	0.228354	2.14e-14	1.62e-13	1093	1093
ADRB2	0.228349	2.14e-14	1.63e-13	1093	1092
RND2	0.228341	2.15e-14	1.63e-13	1093	1093
RAPGEF1	0.228331	2.15e-14	1.63e-13	1093	1093
RASA2	0.228318	2.16e-14	1.64e-13	1093	1093
IQUB	0.228303	2.17e-14	1.64e-13	1093	1080
GRID1	0.228302	2.17e-14	1.64e-13	1093	1093
IFT172	0.22829	2.17e-14	1.65e-13	1093	1093
DNAJC16	0.228235	2.21e-14	1.67e-13	1093	1093
HOXA2	0.228186	2.24e-14	1.69e-13	1093	1075
LOC100170939	0.228133	2.27e-14	1.72e-13	1093	1091
PRLR	0.227992	2.35e-14	1.78e-13	1093	1093
NCOA1	0.227985	2.36e-14	1.78e-13	1093	1093
MMP16	0.227984	2.36e-14	1.78e-13	1093	1092
BMPER	0.227951	2.38e-14	1.8e-13	1093	1082
ATRX	0.227918	2.4e-14	1.81e-13	1093	1093
MYH3	0.2279	2.41e-14	1.82e-13	1093	1092
LIG4	0.227887	2.42e-14	1.83e-13	1093	1093
MAG	0.227845	2.45e-14	1.85e-13	1093	961
BLMH	0.227839	2.45e-14	1.85e-13	1093	1093
CCDC122	0.227805	2.47e-14	1.86e-13	1093	1093
RD3	0.227783	2.49e-14	1.87e-13	1093	797
BCORL1	0.227755	2.51e-14	1.89e-13	1093	1093
TIGD6	0.227668	2.57e-14	1.93e-13	1093	1093
TRPM7	0.227632	2.59e-14	1.95e-13	1093	1093
XPNPEP2	0.227551	2.65e-14	1.99e-13	1093	1066
CHD6	0.22754	2.66e-14	1.99e-13	1093	1093
KCNH8	0.227515	2.67e-14	2.01e-13	1093	994
EFCAB1	0.227509	2.68e-14	2.01e-13	1093	1043
CCDC30	0.227505	2.68e-14	2.01e-13	1093	1093
LRRC32	0.227485	2.69e-14	2.02e-13	1093	1093
BBS9	0.227466	2.71e-14	2.03e-13	1093	1093
TBCEL	0.22741	2.75e-14	2.06e-13	1093	1093
NXPH3	0.22734	2.8e-14	2.1e-13	1093	1093
MCM9	0.227322	2.81e-14	2.1e-13	1093	1093
TBRG1	0.227283	2.84e-14	2.12e-13	1093	1093
KBTBD4	0.227274	2.85e-14	2.13e-13	1093	1093
FAM73A	0.227263	2.86e-14	2.13e-13	1093	1093
CELF2	0.227232	2.88e-14	2.15e-13	1093	1093
PCDHB15	0.227053	3.02e-14	2.25e-13	1093	1093
L3MBTL3	0.227046	3.03e-14	2.26e-13	1093	1093
ZFHX4	0.226939	3.12e-14	2.32e-13	1093	1093
ZBTB44	0.226911	3.14e-14	2.34e-13	1093	1093
LOC342346	0.226838	3.2e-14	2.38e-13	1093	974
SLC16A6	0.226817	3.22e-14	2.39e-13	1093	1092
TNFRSF10D	0.226773	3.26e-14	2.42e-13	1093	1093
POLN	0.226759	3.27e-14	2.43e-13	1093	1092
RFX6	0.226753	3.27e-14	2.43e-13	1093	600
UTS2R	0.226677	3.34e-14	2.48e-13	1093	620
ZNF181	0.226663	3.35e-14	2.49e-13	1093	1093
KLRA1	0.226658	3.36e-14	2.49e-13	1093	1092
RAD17	0.22665	3.36e-14	2.49e-13	1093	1093
FAM55D	0.226603	3.41e-14	2.52e-13	1093	652
SAMD4A	0.2266	3.41e-14	2.52e-13	1093	1093
C12orf35	0.226575	3.43e-14	2.54e-13	1093	1093
TMOD2	0.226544	3.46e-14	2.56e-13	1093	1093
DPY19L2P2	0.226467	3.53e-14	2.61e-13	1093	1085
C16orf45	0.226452	3.54e-14	2.62e-13	1093	1093
IRX1	0.226442	3.55e-14	2.62e-13	1093	1093
C1orf113	0.226348	3.64e-14	2.69e-13	1093	1093
PRELP	0.22631	3.68e-14	2.71e-13	1093	1093
SLC35F3	0.22628	3.71e-14	2.73e-13	1093	1065
TBX15	0.226248	3.74e-14	2.75e-13	1093	1093
DEFB132	0.226234	3.76e-14	2.76e-13	1093	879
IL17B	0.226181	3.81e-14	2.8e-13	1093	983
MDM1	0.22617	3.82e-14	2.81e-13	1093	1093
LGR6	0.226146	3.84e-14	2.82e-13	1093	1087
CRAMP1L	0.226134	3.86e-14	2.83e-13	1093	1093
KIAA1632	0.2261	3.89e-14	2.86e-13	1093	1093
LOC100128842	0.226076	3.92e-14	2.87e-13	1093	1090
RASSF9	0.226049	3.94e-14	2.89e-13	1093	1088
MGAT3	0.226015	3.98e-14	2.92e-13	1093	1093
EMP1	0.225999	4e-14	2.93e-13	1093	1093
SOX17	0.225963	4.03e-14	2.96e-13	1093	1093
FAM131B	0.225935	4.06e-14	2.98e-13	1093	1093
NAGLU	0.225888	4.11e-14	3.01e-13	1093	1093
IKBKB	0.225674	4.35e-14	3.19e-13	1093	1093
RNF135	0.225639	4.39e-14	3.21e-13	1093	1093
RPL21P44	0.22563	4.4e-14	3.22e-13	1093	964
IQSEC3	0.225597	4.44e-14	3.25e-13	1093	1087
DNAJB14	0.225586	4.46e-14	3.25e-13	1093	1093
TSSK3	0.225563	4.48e-14	3.27e-13	1093	1093
PCDHGB6	0.225533	4.52e-14	3.3e-13	1093	1091
C1orf111	0.225489	4.57e-14	3.33e-13	1093	842
CHRM5	0.225401	4.68e-14	3.41e-13	1093	1061
TMTC1	0.225337	4.76e-14	3.47e-13	1093	1093
KCNC1	0.225245	4.87e-14	3.55e-13	1093	1027
HBP1	0.225243	4.88e-14	3.55e-13	1093	1093
HERPUD2	0.225165	4.98e-14	3.62e-13	1093	1093
AMOTL2	0.225145	5e-14	3.64e-13	1093	1093
ZNF554	0.225119	5.04e-14	3.66e-13	1093	1093
ZFX	0.225107	5.06e-14	3.67e-13	1093	1093
RCAN2	0.225037	5.15e-14	3.74e-13	1093	1093
DNAH5	0.224855	5.4e-14	3.92e-13	1093	1092
RPH3AL	0.224841	5.42e-14	3.93e-13	1093	1093
TCF7	0.224824	5.44e-14	3.94e-13	1093	1093
AMIGO2	0.224824	5.44e-14	3.94e-13	1093	1093
AJAP1	0.224784	5.5e-14	3.98e-13	1093	1078
KPNA5	0.224777	5.51e-14	3.99e-13	1093	1093
BHLHE41	0.224759	5.54e-14	4e-13	1093	1093
CYP3A4	0.224661	5.68e-14	4.1e-13	1093	603
DISP1	0.224468	5.98e-14	4.31e-13	1093	1093
ITPKB	0.224431	6.04e-14	4.35e-13	1093	1093
AK3	0.224395	6.09e-14	4.39e-13	1093	1093
NEAT1	0.224372	6.13e-14	4.42e-13	1093	1093
CA4	0.224357	6.15e-14	4.43e-13	1093	709
COL4A3BP	0.224311	6.23e-14	4.48e-13	1093	1093
CNN1	0.224303	6.24e-14	4.49e-13	1093	1093
TRIM4	0.224266	6.3e-14	4.53e-13	1093	1093
SSH1	0.224171	6.46e-14	4.64e-13	1093	1093
BAZ2B	0.224143	6.51e-14	4.68e-13	1093	1093
HDHD2	0.224123	6.54e-14	4.7e-13	1093	1093
MNT	0.224114	6.56e-14	4.71e-13	1093	1093
CPXM2	0.224032	6.7e-14	4.81e-13	1093	1093
MFNG	0.22402	6.72e-14	4.82e-13	1093	1093
POPDC2	0.223865	7e-14	5.01e-13	1093	1093
TNMD	0.223808	7.11e-14	5.08e-13	1093	918
KIAA1530	0.223751	7.21e-14	5.16e-13	1093	1093
DNAH6	0.223747	7.22e-14	5.16e-13	1093	1077
MTMR15	0.223681	7.35e-14	5.25e-13	1093	1093
FOSB	0.223668	7.37e-14	5.27e-13	1093	1093
TMEM161B	0.223657	7.39e-14	5.28e-13	1093	1093
GPR142	0.223634	7.44e-14	5.31e-13	1093	551
ARGFXP2	0.223633	7.44e-14	5.31e-13	1093	833
SIAH3	0.22363	7.44e-14	5.31e-13	1093	833
PLDN	0.223496	7.71e-14	5.5e-13	1093	1093
PTN	0.223495	7.71e-14	5.5e-13	1093	1093
C20orf203	0.223363	7.98e-14	5.68e-13	1093	942
GPRIN3	0.223356	7.99e-14	5.69e-13	1093	1093
GSPT2	0.223338	8.03e-14	5.72e-13	1093	1093
ST8SIA6	0.223269	8.18e-14	5.82e-13	1093	1080
RIPK3	0.223258	8.2e-14	5.83e-13	1093	1093
PPM1M	0.22324	8.24e-14	5.86e-13	1093	1093
ZCCHC4	0.223223	8.28e-14	5.88e-13	1093	1093
TRIM35	0.223134	8.47e-14	6.01e-13	1093	1093
CYSLTR2	0.223131	8.48e-14	6.02e-13	1093	1073
SWAP70	0.223025	8.71e-14	6.18e-13	1093	1093
KIF17	0.222948	8.89e-14	6.3e-13	1093	1092
LRMP	0.222851	9.12e-14	6.46e-13	1093	1093
SOX10	0.222794	9.26e-14	6.55e-13	1093	1028
MRPL45	0.222689	9.51e-14	6.73e-13	1093	1093
ALB	0.222557	9.84e-14	6.96e-13	1093	1057
TACR1	0.222554	9.85e-14	6.96e-13	1093	1084
OR6B3	0.222534	9.9e-14	6.99e-13	1093	388
CLEC10A	0.222533	9.9e-14	6.99e-13	1093	1082
SUPT6H	0.222521	9.94e-14	7.01e-13	1093	1093
SEMA6B	0.22252	9.94e-14	7.01e-13	1093	1093
HHAT	0.222452	1.01e-13	7.13e-13	1093	1093
SMAD5	0.222402	1.02e-13	7.22e-13	1093	1093
FLJ10661	0.222363	1.04e-13	7.29e-13	1093	1092
CLUL1	0.222327	1.04e-13	7.36e-13	1093	1089
VASH1	0.222293	1.05e-13	7.42e-13	1093	1093
GLRA4	0.222264	1.06e-13	7.47e-13	1093	482
FER1L5	0.222253	1.07e-13	7.49e-13	1093	998
ANKRA2	0.222252	1.07e-13	7.49e-13	1093	1093
LEFTY2	0.222244	1.07e-13	7.5e-13	1093	997
PAR-SN	0.222218	1.07e-13	7.55e-13	1093	1092
PAQR8	0.22217	1.09e-13	7.64e-13	1093	1093
SLC46A3	0.222131	1.1e-13	7.71e-13	1093	1093
DGKE	0.222126	1.1e-13	7.72e-13	1093	1093
SEC16B	0.222064	1.12e-13	7.84e-13	1093	1093
IGFN1	0.222059	1.12e-13	7.85e-13	1093	889
SNORD116-20	0.222016	1.13e-13	7.93e-13	1093	1020
DMTF1	0.222012	1.13e-13	7.94e-13	1093	1093
WDR36	0.221982	1.14e-13	8e-13	1093	1093
KCTD2	0.221978	1.14e-13	8e-13	1093	1093
OR5K2	0.221921	1.16e-13	8.12e-13	1093	637
FGF14	0.221913	1.16e-13	8.13e-13	1093	1092
GALNT11	0.221849	1.18e-13	8.26e-13	1093	1093
GRAPL	0.221817	1.19e-13	8.33e-13	1093	1016
MRAP	0.221793	1.2e-13	8.37e-13	1093	639
TMEM55A	0.221791	1.2e-13	8.37e-13	1093	1093
BNC2	0.221675	1.24e-13	8.62e-13	1093	1093
LOC91316	0.221549	1.28e-13	8.91e-13	1093	1093
SORL1	0.221471	1.3e-13	9.08e-13	1093	1093
EMR3	0.22143	1.32e-13	9.17e-13	1093	731
C11orf61	0.221305	1.36e-13	9.47e-13	1093	1093
MLH3	0.221278	1.37e-13	9.53e-13	1093	1093
CCDC144A	0.221207	1.4e-13	9.7e-13	1093	1050
HTR1F	0.221026	1.46e-13	1.02e-12	1093	1083
LOC100272228	0.220974	1.48e-13	1.03e-12	1093	1093
NEURL4	0.220971	1.48e-13	1.03e-12	1093	1093
SP4	0.220755	1.57e-13	1.09e-12	1093	1093
SMYD1	0.220719	1.58e-13	1.1e-12	1093	826
SPOCK3	0.220709	1.59e-13	1.1e-12	1093	693
ABCC9	0.220675	1.6e-13	1.11e-12	1093	1093
ADAMTSL1	0.220532	1.66e-13	1.15e-12	1093	1093
FAIM3	0.220506	1.67e-13	1.16e-12	1093	1093
FAM198B	0.220493	1.68e-13	1.16e-12	1093	1093
TSGA10	0.220482	1.68e-13	1.16e-12	1093	1093
USP53	0.220443	1.7e-13	1.17e-12	1093	1093
PTPRG	0.2204	1.72e-13	1.19e-12	1093	1093
DDX52	0.220357	1.74e-13	1.2e-12	1093	1093
PM20D2	0.220304	1.76e-13	1.21e-12	1093	1093
HFE	0.220303	1.76e-13	1.21e-12	1093	1093
HOXD4	0.220296	1.77e-13	1.22e-12	1093	1084
ZNF699	0.220281	1.77e-13	1.22e-12	1093	1082
SCN2A	0.220276	1.77e-13	1.22e-12	1093	1071
PRDM16	0.220273	1.78e-13	1.22e-12	1093	1093
PRUNE2	0.220208	1.81e-13	1.24e-12	1093	1093
FAM160A2	0.220177	1.82e-13	1.25e-12	1093	1093
GAB2	0.220155	1.83e-13	1.26e-12	1093	1093
SLC40A1	0.220154	1.83e-13	1.26e-12	1093	1093
ZNF781	0.220034	1.89e-13	1.3e-12	1093	1093
RASGRF2	0.21994	1.93e-13	1.33e-12	1093	1093
RNASEL	0.219908	1.95e-13	1.34e-12	1093	1093
NFE2L1	0.219906	1.95e-13	1.34e-12	1093	1093
FLNB	0.219833	1.99e-13	1.36e-12	1093	1093
TMEM229B	0.219803	2e-13	1.37e-12	1093	1093
HNRNPH2	0.219792	2.01e-13	1.38e-12	1093	1093
RASEF	0.219766	2.02e-13	1.38e-12	1093	1090
PLCD3	0.219746	2.03e-13	1.39e-12	1093	1093
CDK15	0.219644	2.09e-13	1.43e-12	1093	963
GRIA4	0.219642	2.09e-13	1.43e-12	1093	956
SOX7	0.219572	2.13e-13	1.45e-12	1093	1093
CDNF	0.219565	2.13e-13	1.45e-12	1093	1093
KLF13	0.219549	2.14e-13	1.46e-12	1093	1093
PACRGL	0.219536	2.15e-13	1.46e-12	1093	1093
ZBTB20	0.219484	2.17e-13	1.48e-12	1093	1091
KIAA0564	0.219481	2.18e-13	1.48e-12	1093	1093
PDS5B	0.219463	2.19e-13	1.49e-12	1093	1093
DHX33	0.219358	2.25e-13	1.53e-12	1093	1093
MADD	0.219352	2.25e-13	1.53e-12	1093	1093
PPAP2B	0.219346	2.25e-13	1.53e-12	1093	1093
VPS13D	0.219253	2.31e-13	1.57e-12	1093	1093
ZFP36	0.219181	2.35e-13	1.6e-12	1093	1093
DOK6	0.219173	2.35e-13	1.6e-12	1093	1092
SLCO3A1	0.219171	2.36e-13	1.6e-12	1093	1093
AARSD1	0.219165	2.36e-13	1.6e-12	1093	1093
THRB	0.219158	2.36e-13	1.6e-12	1093	1093
SLU7	0.219149	2.37e-13	1.6e-12	1093	1093
LOC90834	0.219149	2.37e-13	1.6e-12	1093	1087
SLC35E2	0.219136	2.38e-13	1.61e-12	1093	1093
ABCD4	0.219128	2.38e-13	1.61e-12	1093	1093
QRICH1	0.21911	2.39e-13	1.62e-12	1093	1093
MAST4	0.219077	2.41e-13	1.63e-12	1093	1093
G6PC3	0.219043	2.43e-13	1.65e-12	1093	1093
TF	0.218984	2.47e-13	1.67e-12	1093	1090
PRG4	0.218984	2.47e-13	1.67e-12	1093	1088
RHBDD1	0.218916	2.51e-13	1.7e-12	1093	1093
ECSCR	0.218906	2.52e-13	1.7e-12	1093	1093
B4GALT6	0.218864	2.55e-13	1.72e-12	1093	1092
HMGCLL1	0.218864	2.55e-13	1.72e-12	1093	1041
MKLN1	0.218861	2.55e-13	1.72e-12	1093	1093
[truncated: 9,545 more rows]
